# Supplementary material for: Nutrigenetic Interaction of Spontaneously Hypertensive Rat Chromosome 20 Segment and High-Sucrose Diet Sensitizes to Metabolic Syndrome
Source: Nutrients. 2022 Aug 20;14(16):3428. doi: 10.3390/nu14163428 (PMC9416443; doi:10.3390/nu14163428)
Supplement: Supplementary file 1 [file nutrients-14-03428-s001.zip]

Archive with 4 entries (4 files):
- Supplementary table S1.pdf
- Supplementary Table S2.xlsx
- Supplementary Table S3.pdf
- Supplementary table S4.pdf
