# Supplementary material for: Nutrigenetic Interaction of Spontaneously Hypertensive Rat Chromosome 20 Segment and High-Sucrose Diet Sensitizes to Metabolic Syndrome
Source: Nutrients. 2022 Aug 20;14(16):3428. doi: 10.3390/nu14163428 (PMC9416443; doi:10.3390/nu14163428)
Supplement: Supplementary file 1 [file nutrients-14-03428-s001.zip › Supplementary Table S2.xlsx]

## Sheet: Supplementary Table S2
Chromosome	Position	Conservation Score	Gene Symbol	Gene Strand	Reference (BN) allele	SHR - Variant (BN.SHR20)	Variant Location	Amino Acid Change	Transcript Accession IDs	Reference Amino Acid	Variant Amino Acid	Polyphen Prediction
20	7226	0.995			A	G
20	7266	0.951			C	G
20	7269	0.966			C	A
20	7581	0.983			G	A
20	35138	0.926	LOC120098879	-	G	A	INTRON,NON-CODING		XR_005497558
20	35166	1	LOC120098879	-	A		INTRON,NON-CODING		XR_005497558
20	35178	0.938	LOC120098879	-	G		INTRON,NON-CODING		XR_005497558
20	35480	0.987	LOC120098879	-	G	A	EXON,NON-CODING		XR_005497558
20	35680	0.782	LOC120098879	-	G	A	INTRON,NON-CODING		XR_005497558
20	35931	0.771	LOC120098879	-	C	T	INTRON,NON-CODING		XR_005497558
20	36081	0.997	LOC120098879	-	A	T	INTRON,NON-CODING		XR_005497558
20	36089	1	LOC120098879	-	TA		INTRON,NON-CODING		XR_005497558
20	36148	0.882	LOC120098879	-	A	G	INTRON,NON-CODING		XR_005497558
20	36355	0.89	LOC120098879	-	C	T	INTRON,NON-CODING		XR_005497558
20	36368	0.782	LOC120098879	-	T	C	INTRON,NON-CODING		XR_005497558
20	36419	0.969	LOC120098879	-	C	T	INTRON,NON-CODING		XR_005497558
20	36434	0.998	LOC120098879	-	null	CA	INTRON,NON-CODING		XR_005497558
20	36436	0.997	LOC120098879	-	null	GTCCACACTGGAGCCTGAG	INTRON,NON-CODING		XR_005497558
20	36495	0.993	LOC120098879	-	T	C	INTRON,NON-CODING		XR_005497558
20	36600	0.978	LOC120098879	-	G	A	INTRON,NON-CODING		XR_005497558
20	36606	0.95	LOC120098879	-	G	A	INTRON,NON-CODING		XR_005497558
20	36760	0.971	LOC120098879	-	T	G	EXON,NON-CODING		XR_005497558
20	36781	0.974	LOC120098879	-	C	G	EXON,NON-CODING		XR_005497558
20	37760	0.916	LOC120098879	-	G	A	INTRON,NON-CODING		XR_005497558
20	38151	0.811	LOC120098879	-	C	A	INTRON,NON-CODING		XR_005497558
20	38304	0.89	LOC120098879	-	T	C	EXON,NON-CODING		XR_005497558
20	64452	0.96	LOC686288	+	T	A	5UTRS,INTRON		NM_001101012
20	64509	0.946	LOC686288	+	null	ACCTTGGGAA	5UTRS,INTRON		NM_001101012
20	64557	0.952	LOC686288	+	T	G	5UTRS,INTRON		NM_001101012
20	64620	0.921	LOC686288	+	T	C	5UTRS,INTRON		NM_001101012
20	64629	0.979	LOC686288	+	TGTATTGAATATTTGGTTCTTTTTTTTTTTTTTTTTTTTTCAGAGCTGGGGACCGAACCCAGGGCCTTGCGCTTCCTAGGCAAGCGCTCTACCACTGAGCTAAATCCCCAACCTA		5UTRS,INTRON		NM_001101012
20	67814	0.997	LOC686288	+	ATG		5UTRS,INTRON		NM_001101012
20	106109	1	Tmlhe	+	null	T	INTRON|5UTRS,INTRON		XM_039098400|XM_039098399|XM_039098401|XM_039098396|NM_133387|XM_039098398|XM_039098397|XM_006255855
20	131356	0.816	Tmlhe	+	T	C	INTRON		XM_039098400|XM_039098399|XM_039098401|XM_039098396|NM_133387|XM_039098398|XM_039098397|XM_006255855
20	155367	0.954	Clic2	+	T	C	INTRON|5UTRS,INTRON		XM_039098467|NM_001009651
20	155368	0.952	Clic2	+	G	A	INTRON|5UTRS,INTRON		XM_039098467|NM_001009651
20	155553	0.998	Clic2	+	C	T	INTRON|5UTRS,INTRON		XM_039098467|NM_001009651
20	155791	0.84	Clic2	+	C	T	INTRON|5UTRS,INTRON		XM_039098467|NM_001009651
20	155798	0.839	Clic2	+	C	T	INTRON|5UTRS,INTRON		XM_039098467|NM_001009651
20	156842	0.995	Clic2	+	C	T	INTRON|5UTRS,INTRON		XM_039098467|NM_001009651
20	156850	1	Clic2	+	C	T	INTRON|5UTRS,INTRON		XM_039098467|NM_001009651
20	156853	0.995	Clic2	+	A	G	INTRON|5UTRS,INTRON		XM_039098467|NM_001009651
20	156888	0.822	Clic2	+	G	A	INTRON|5UTRS,INTRON		XM_039098467|NM_001009651
20	156898	0.967	Clic2	+	C	T	INTRON|5UTRS,INTRON		XM_039098467|NM_001009651
20	156899	0.969	Clic2	+	T	C	INTRON|5UTRS,INTRON		XM_039098467|NM_001009651
20	156902	0.96	Clic2	+	C	T	INTRON|5UTRS,INTRON		XM_039098467|NM_001009651
20	157146	0.985	Clic2	+	A	C	INTRON|5UTRS,INTRON		XM_039098467|NM_001009651
20	157227	0.983	Clic2	+	C	T	INTRON|5UTRS,INTRON		XM_039098467|NM_001009651
20	157302	0.991	Clic2	+	null	GAAG	INTRON|5UTRS,INTRON		XM_039098467|NM_001009651
20	157306	0.936	Clic2	+	A		INTRON|5UTRS,INTRON		XM_039098467|NM_001009651
20	157308	0.935	Clic2	+	T	C	INTRON|5UTRS,INTRON		XM_039098467|NM_001009651
20	157312	0.979	Clic2	+	C	A	INTRON|5UTRS,INTRON		XM_039098467|NM_001009651
20	157345	0.828	Clic2	+	C	T	INTRON|5UTRS,INTRON		XM_039098467|NM_001009651
20	157348	0.908	Clic2	+	A	G	INTRON|5UTRS,INTRON		XM_039098467|NM_001009651
20	157356	0.996	Clic2	+	A	G	INTRON|5UTRS,INTRON		XM_039098467|NM_001009651
20	157374	0.99	Clic2	+	G	A	INTRON|5UTRS,INTRON		XM_039098467|NM_001009651
20	191861	0.765			A	G
20	201495	0.974			A	G
20	201771	0.805			T	C
20	201783	0.937			G	A
20	201792	0.946			A	G
20	201793	0.94			G	T
20	202132	0.889			T	G
20	263883	1			T	G
20	263905	1			C	A
20	263913	1			C	A
20	263919	1			A	G
20	275950	0.954	Olr1673	-	T	C	EXON	synonymous	NM_001000268	T	T
20	284741	1			A	G
20	284753	1			A	G
20	294654	0.981			T	C
20	304823	1			T
20	304844	1			TTTG
20	310176	0.982			A	T
20	314226	0.995			C	T
20	314229	0.993			ATG
20	314239	0.914			C	T
20	314647	0.94			A	T
20	314648	0.93			A	T
20	314701	0.969			T	A
20	321426	0.933			C	T
20	321445	0.988			G	A
20	321468	0.931			C	G
20	321647	0.989			C	G
20	322909	0.996			A	C
20	335804	0.82			G	C
20	335809	0.84			C	T
20	436456	0.983			C	T
20	436690	0.974			G	A
20	436884	0.916			A	G
20	448689	0.91			T	C
20	454013	0.955			A	G
20	454084	0.959			A	G
20	454085	0.957			A	T
20	454090	0.938			G	A
20	454619	0.963			G	A
20	454695	0.986			C	A
20	454920	0.849			null	TAA
20	455359	1			G	A
20	455861	0.997			A
20	457142	0.984			A	G
20	457410	0.931			C	T
20	464764	0.974			A	T
20	471063	0.985			T	C
20	471070	0.989			A	G
20	471152	0.994			T	G
20	471281	0.909			A	G
20	471319	0.845			C	T
20	471601	0.997			C	T
20	471649	0.904			T	C
20	471673	0.973			A	G
20	471762	0.859			G	C
20	471802	0.897			A	T
20	471803	0.9			A	C
20	471866	0.997			G	A
20	471938	0.99			C	T
20	471953	0.888			C	T
20	472057	0.991			T	C
20	472239	0.881			A	G
20	472247	0.955			A	G
20	472360	0.833			C	T
20	472559	0.993			A	G
20	472691	1			G
20	472704	0.998			C	T
20	472854	0.915			A	G
20	473601	0.878			T	C
20	474040	0.836			A	T
20	474204	0.942			A	T
20	474837	0.999			C	A
20	475257	0.856			T	C
20	476548	0.968			T	G
20	485242	0.993	Olr1685-ps	+	C
20	485491	0.998	Olr1685-ps	+	A	T
20	485529	0.864	Olr1685-ps	+	G	A
20	486201	0.982			T	C
20	486205	0.988			T
20	486218	0.992			TTC
20	486251	0.761			G	C
20	486303	0.984			A	C
20	486306	0.987			A	C
20	487346	0.897			T	A
20	487365	0.984			A	G
20	487485	0.953			C	T
20	487501	0.929			C	T
20	487562	0.929			C	T
20	487608	0.969			A	G
20	487628	0.993			C
20	487654	0.997			C	T
20	487664	0.992			A	T
20	487706	0.905			TA
20	487748	0.753			G	C
20	487752	0.775			A	G
20	487824	0.987			G	A
20	487834	0.976			A	G
20	487868	0.849			T	C
20	487907	0.987			C	A
20	487961	1			A	C
20	487962	0.998			C	T
20	487966	0.995			T	C
20	488065	0.962			A	C
20	488110	0.885			A	G
20	488206	0.965			A	G
20	488211	0.996			T
20	488226	0.972			T
20	488363	0.8			T	C
20	488472	0.997			C	G
20	488547	0.92			A
20	488566	0.998			A	C
20	497441	0.971			C	T
20	497465	0.983			T	A
20	498164	0.945			C	A
20	498804	0.881			C	A
20	498846	0.827			T	A
20	499739	1			G	T
20	513567	0.939			G	T
20	513677	0.995			A	G
20	513777	0.848			G	C
20	513779	0.95			T	C
20	513784	0.939			T	C
20	513837	0.972			G	A
20	513885	0.979			T	A
20	513901	0.945			G
20	514007	0.803			A	G
20	514250	0.997			A	G
20	514398	0.962			A	G
20	514593	1			null	AATAA
20	514782	1			A	C
20	514931	0.971			G	C
20	514934	0.959			C	A
20	514935	0.953			T	A
20	514937	0.993			C	T
20	515018	0.943			T	C
20	515078	0.905			T	C
20	515127	0.992			T	C
20	515146	0.95			null	G
20	515925	0.917			C	T
20	517821	0.961			AGAC
20	517864	0.774			G	A
20	517909	0.995			A
20	517926	0.944			A	T
20	517978	0.92			AG
20	517981	0.921			G	C
20	518012	0.994			T	C
20	518021	0.994			C	G
20	518035	0.96			null	ATGC
20	518046	0.983			TA
20	518069	0.96			C	A
20	530164	0.946	Fxn-ps1	-	T	C
20	558747	0.799			C	T
20	569623	0.769			A	G
20	602295	0.987			A	G
20	602329	0.975			null	A
20	602332	0.967			C	T
20	602867	0.773			G	T
20	607460	0.951			A	T
20	607742	0.997			T	A
20	607761	0.941			G	A
20	607860	0.866			C	A
20	607901	0.914			null	G
20	607908	0.987			TAAT
20	608026	0.996			A	G
20	608027	0.996			T	C
20	608113	0.974			G	A
20	608159	0.841			A	G
20	615527	0.942			G	T
20	635461	0.902	Olr1690	-	A	G	EXON	synonymous	NM_001000274	V	V
20	635487	0.811	Olr1690	-	T	G	EXON	nonsynonymous	NM_001000274	I	L	benign
20	645283	0.888			A	G
20	649843	0.933			T	G
20	649963	0.995	Olr1691	-	T	C	3UTRS,EXON|INTRON		NM_001000273|XM_039098470
20	649974	0.996	Olr1691	-	A		3UTRS,EXON|INTRON		NM_001000273|XM_039098470
20	649979	0.998	Olr1691	-	A	T	3UTRS,EXON|INTRON		NM_001000273|XM_039098470
20	650102	0.993	Olr1691	-	G	A	3UTRS,EXON|INTRON		NM_001000273|XM_039098470
20	650121	0.844	Olr1691	-	T	G	3UTRS,EXON|INTRON		NM_001000273|XM_039098470
20	650137	0.995	Olr1691	-	G	C	3UTRS,EXON|INTRON		NM_001000273|XM_039098470
20	650448	0.988	Olr1691	-	C	G	3UTRS,EXON|INTRON		NM_001000273|XM_039098470
20	650758	0.983	Olr1691	-	A	G	3UTRS,EXON|INTRON		NM_001000273|XM_039098470
20	673085	0.961			A	G
20	673345	0.991			T	C
20	675138	0.925			A	C
20	675171	0.899			G	C
20	675172	0.899			T	C
20	675178	0.887			T	C
20	675192	0.919			T	C
20	675819	0.87			G	A
20	675820	0.873			G	T
20	695528	1			A	C
20	695595	1			C	A
20	695991	0.963			C	T
20	696410	1			C	T
20	696525	1			T	A
20	696928	1			T	C
20	697322	0.997			null	T
20	697534	1			C	T
20	697675	1			C	T
20	701050	0.799			A	G
20	753140	0.901	Olr1697	-	A	G	EXON	synonymous	NM_001001111	S	S
20	753790	0.796			T	C
20	753913	0.913			A	T
20	753989	0.981			A	C
20	754100	0.99			C	G
20	754601	0.919			T	A
20	756227	0.959			G	A
20	756295	0.96			C	G
20	771261	0.821			C	G
20	771651	0.939			C	T
20	773156	0.813			C	T
20	773159	0.852			T	C
20	773160	0.87			G	A
20	773169	0.871			A	G
20	773236	0.937			C	T
20	773329	0.78			G	A
20	773359	0.804			T	G
20	775199	0.979			C	T
20	775206	0.993			T	C
20	775445	0.991			C	A
20	775945	0.997			GTATTACTGAG
20	776548	0.973			T	A
20	776559	0.897			T	A
20	776563	0.863			C	A
20	776565	0.866			G	A
20	776572	0.921			C
20	776574	0.912			T
20	776575	0.909			C	G
20	776615	0.99			G	C
20	776618	0.998			T
20	776641	0.813			G	A
20	776929	0.867			A	G
20	776944	0.809			T	A
20	778647	0.926			T	C
20	778662	0.936			ACAC
20	778691	0.975			G	T
20	779123	0.935			C	A
20	780431	0.868	Olr1699	-	C	A	EXON	synonymous	XM_039098922|NM_001001112	L	L
20	780540	0.972	Olr1699	-	C	G	EXON	nonsynonymous	XM_039098922|NM_001001112	S	T	benign
20	793436	0.866			C	A
20	798013	0.933			A	G
20	798230	0.992	Olr1701	-	G	C	3UTRS,EXON|INTRON		XM_006255863|XM_006255861|NM_001001114
20	820683	0.791			G	T
20	822539	0.989			A	C
20	824826	0.935	Olr1704	+	C	T	EXON	synonymous	NM_001000271	L	L
20	825507	0.99			T	G
20	830559	0.995	Ilrun-ps1	-	A	T
20	830579	0.811	Ilrun-ps1	-	A	G
20	830635	0.931	Ilrun-ps1	-	T	A
20	830742	0.997			A	T
20	830743	0.996			G	T
20	830834	0.973			C	A
20	830840	0.928			T
20	830895	0.959			T	A
20	830918	0.978			A	C
20	830919	0.995			C	T
20	830923	1			A	G
20	830924	1			G	C
20	831096	1			G	C
20	831097	1			A	G
20	831101	1			C	G
20	831162	0.882			C	T
20	831166	0.792			A	G
20	831183	0.829			G	A
20	831241	0.992			G	A
20	831244	0.999			T	A
20	831274	1			G	A
20	831287	0.972			T	C
20	831290	0.991			A
20	831366	0.888			T	G
20	831426	0.865			G	A
20	835051	0.905			T	G
20	835544	0.86	LOC103694373	-	C	T
20	835660	0.938	LOC103694373	-	A	C
20	836817	0.939	LOC103694373	-	A	G
20	837049	0.934			T	C
20	837483	0.815			G
20	838762	0.954			A	C
20	840613	0.793			T	A
20	840625	0.879			A	G
20	840647	0.933			G	A
20	840666	0.827			C	T
20	840670	0.751			T	A
20	841004	0.995			A	T
20	841041	0.963			G	A
20	841131	0.989			A	C
20	841152	0.97			T	C
20	841166	0.94			C	G
20	841251	0.991			G	T
20	841254	0.998			A	G
20	841310	0.896			C	T
20	841327	0.804			A	T
20	841331	0.922			null	AT
20	841353	0.855			G	C
20	841369	0.917			C	A
20	841432	0.83			T	C
20	841440	0.81			T	C
20	841483	0.988			T	C
20	841496	0.974			A	G
20	844547	0.765			T	C
20	845026	1			T	C
20	845089	0.995			G	C
20	845097	1			C	A
20	845118	1			A	T
20	845127	1			T	A
20	845243	1			A	C
20	845246	1			A	G
20	845255	1			T	C
20	845266	1			G	T
20	845278	1			C	G
20	845284	1			C	G
20	845292	1			A	C
20	845293	1			T	A
20	845356	1			G	C
20	845424	1			G	C
20	845477	1			G	A
20	845560	1			A	G
20	845611	0.999			T	C
20	845634	0.994			C	T
20	845647	0.99			A	G
20	845650	0.995			G	T
20	845685	1			T	A
20	845754	0.977			T
20	845961	0.899	Olr1706-ps	+	C	T
20	845974	0.97	Olr1706-ps	+	A	T
20	846020	0.953	Olr1706-ps	+	C	T
20	847081	0.989			A	C
20	847107	0.851			C	T
20	847518	0.852			G
20	847699	0.997			A	G
20	847701	0.996			T	C
20	847724	0.985			C	T
20	847783	0.997			G	A
20	847836	0.972			G	A
20	852274	0.968			G	T
20	852284	0.966			G	A
20	852479	0.976			G	A
20	852775	0.805			T	A
20	852862	0.772			C	T
20	852997	0.859			T	G
20	853006	0.753			G	T
20	853066	0.988			A	G
20	853153	0.864			G	C
20	853170	0.893			A	T
20	853361	0.998			A	G
20	853381	0.916			A	G
20	853401	0.885			C	T
20	853426	0.955			A
20	853429	0.978			A	G
20	853448	0.981			G
20	853466	0.997			A	G
20	853475	0.97			T	C
20	853513	0.914			G	C
20	853535	0.976			G	A
20	853541	0.973			G	A
20	853547	0.975			T	G
20	853549	0.975			C	T
20	853551	0.986			T	A
20	853552	0.987			G	T
20	853557	0.99			T	C
20	866128	0.88			T	C
20	866132	0.902			G
20	866136	0.903			CATACACAC
20	866274	0.991			A	T
20	866275	0.994			A	G
20	866290	0.978			G	A
20	866320	0.989			A	C
20	871026	0.757			C	T
20	871636	0.925			A	C
20	871794	0.997			C	A
20	871797	0.998			A	T
20	871804	0.997			T	G
20	875421	0.855			TG
20	875433	0.981			G	A
20	875463	0.996			null	A
20	876325	0.929			T	G
20	876330	0.819			T	C
20	877019	0.813			T	C
20	877109	0.965			C	G
20	882290	0.839			T
20	889837	0.909			G	C
20	914555	0.969			TAA
20	914559	0.962			TA
20	914604	0.957			T	C
20	914643	0.787			G	A
20	914705	0.75			G	A
20	914925	0.979			C	A
20	914928	0.979			C	A
20	914939	0.78			G	A
20	914954	0.994			G	T
20	914966	0.959			C	T
20	914987	0.915			A	T
20	914994	0.996			TTTGAATCC
20	915008	0.968			G
20	915014	0.978			A	G
20	915213	0.932			T	C
20	915446	1			T	C
20	916367	0.805			AT
20	916479	0.857			T	G
20	916480	0.842			C	T
20	916793	0.957	Olr1711-ps	+	T	A
20	916801	0.957	Olr1711-ps	+	C	A
20	916802	0.938	Olr1711-ps	+	C	G
20	916852	0.973	Olr1711-ps	+	G	A
20	916858	0.973	Olr1711-ps	+	G	T
20	916863	0.988	Olr1711-ps	+	C	T
20	916925	0.861	Olr1711-ps	+	A	G
20	916989	0.934	Olr1711-ps	+	A	G
20	916997	0.973	Olr1711-ps	+	T	C
20	917105	0.885	Olr1711-ps	+	T	C
20	917108	0.852	Olr1711-ps	+	T	C
20	917128	0.949	Olr1711-ps	+	T	C
20	917305	0.979	Olr1711-ps	+	G	C
20	917308	0.992	Olr1711-ps	+	T	C
20	917318	0.916	Olr1711-ps	+	T	C
20	917343	0.984	Olr1711-ps	+	A	C
20	917353	0.883	Olr1711-ps	+	C	T
20	917466	0.99			G	T
20	917495	0.999			C	A
20	917510	0.975			C	T
20	917622	0.884			G	C
20	917624	0.876			G	A
20	917630	0.873			A	T
20	917644	0.989			A	T
20	917647	0.992			C	T
20	917652	0.948			A	G
20	917655	0.932			G	A
20	924270	0.87			A	C
20	937687	0.995			C	T
20	964390	0.934	Olr1869	-	G	C	EXON	nonsynonymous	NM_213732	L	V	benign
20	987484	0.967			A	G
20	1005146	0.952	RT1-M3-3-ps	-	T	C
20	1012412	0.992	Olr1713-ps	+	C	T
20	1013197	0.93			T	C
20	1022787	0.767			A	G
20	1052376	0.818			G	A
20	1052741	0.998			T	C
20	1052887	0.789			A	G
20	1080245	1			null	A
20	1088654	0.798			C	T
20	1089021	0.915			null	A
20	1103873	0.79			C	A
20	1104453	0.936			T	G
20	1105555	0.993			G	A
20	1109727	0.782	Olr1725-ps	-	A	G
20	1110311	0.813			C	T
20	1111133	0.962			A	C
20	1115157	0.962			T
20	1119171	0.979			A
20	1125793	0.974	Olr1729	-	T		INTRON		XM_006255881
20	1129782	0.999			T	G
20	1136191	0.863			A	G
20	1136207	0.919			T	C
20	1154759	0.86			G	T
20	1164234	0.803			A	G
20	1164239	0.974			G	T
20	1166105	0.922			A	G
20	1184889	0.753			A	T
20	1185473	0.994			A	T
20	1186619	0.999	Lmo7-ps1	-	G	A
20	1224973	0.831			T	C
20	1225065	0.827			TC
20	1225167	0.954			G	A
20	1225673	0.895			G	C
20	1225807	0.906			A	T
20	1225833	0.996			G	T
20	1226104	0.989			A	G
20	1287407	0.89			null	GTCTTGACT
20	1287666	0.799			A
20	1289950	0.885			C	A
20	1290183	0.847			T	C
20	1295343	0.95			T	G
20	1299733	0.992			null	AAAAT
20	1302408	0.972			G	T
20	1302411	0.967			A	C
20	1303283	0.919			C	T
20	1318069	0.972			A	G
20	1318132	0.99			T	C
20	1318239	0.934			T	C
20	1318785	0.876	Olr1739	+	A	T	EXON	synonymous	NM_001001423	A	A
20	1318876	0.973	Olr1739	+	T	G	EXON	nonsynonymous	NM_001001423	C	G	benign
20	1319367	0.891	Olr1739	+	A	C	EXON	nonsynonymous	NM_001001423	R	S	benign
20	1320872	0.998			G	A
20	1322791	0.994			G	A
20	1334918	0.975			C	A
20	1335049	1			C	T
20	1335904	0.865	Olr1740-ps	+	C	T
20	1505936	0.891			T	C
20	1516356	0.979	Mog	+	GC		INTRON		XM_039098414|XM_006255867|NM_022668
20	1527813	0.982	Zfp57	-	G	A	5UTRS,INTRON		NM_213565|XM_039098788|XM_039098787
20	1527993	0.997	Zfp57	-	A	G	5UTRS,INTRON		XM_039098788|NM_213565|XM_039098787
20	1528619	0.858	Zfp57	-	C	T	5UTRS,INTRON		NM_213565|XM_039098788|XM_039098787
20	1528791	0.993	Zfp57	-	T	A	5UTRS,EXON|5UTRS,INTRON		XM_039098788|NM_213565|XM_039098787
20	1575826	0.852	Znrd1as1	-	T	C	INTRON|INTRON,NON-CODING		XR_005497324|XM_039099001|XM_008772699|XM_006255877|NM_001166303
20	1618203	0.999	LOC102554813	-	null	T	INTRON,NON-CODING		XR_361996
20	1622847	0.932			A	G
20	1649081	0.997			ACTTAGT
20	1649423	0.804			G	A
20	1664909	0.866	Trim31	-	T	C	INTRON		NM_001106376
20	1665480	0.996	Trim31	-	C	T	INTRON		NM_001106376
20	1666395	0.987	Trim31	-	G	A	5UTRS,EXON		NM_001106376
20	1667155	0.978			C	T
20	1667810	0.894			C	T
20	1668014	0.823			T	A
20	1668646	0.825			T	C
20	1677407	0.959	Trim40	+	G	A	INTRON		XM_008772696|NM_001009175
20	1678573	1	Trim40|Ppp1cb-ps1	+|-	T	G	INTRON		XM_008772696|NM_001009175
20	1678618	0.967	Trim40	+	G	A
20	1678877	0.987	Trim40	+	C	T
20	1679412	1	Trim40	+	A	G
20	1679481	0.798	Trim40	+	A	C
20	1679501	0.96	Trim40	+	null	C
20	1679511	0.978	Trim40	+	T	G
20	1679536	0.912	Trim40	+	G	A
20	1679578	0.864	Trim40	+	TGTAAAGTCAGTTCTCTCCTTTTAC
20	1679696	0.998	Trim40	+	T	C
20	1679746	1	Trim40	+	T	C
20	1679779	1	Trim40	+	T	C
20	1679786	1	Trim40	+	A	G
20	1679835	1	Trim40	+	A	G
20	1679897	1	Trim40	+	A	C
20	1692633	0.911	Trim10	-	A	C	INTRON		XM_039098473|XM_039098472|NM_001009176|XM_039098474
20	1692635	0.993	Trim10	-	AGTCAAT		INTRON		XM_039098473|XM_039098472|NM_001009176|XM_039098474
20	1694666	0.881	Trim10	-	C	T	INTRON		XM_039098473|NM_001009176|XM_039098472|XM_039098474
20	1735008	0.929			C	T
20	1736913	0.815			T	C
20	1765017	0.94			C	T
20	1787325	0.791			G	A
20	1802281	0.872			null	TTCTTTTTTT
20	1809520	0.999			A	G
20	1810562	0.999			T	C
20	1810565	0.988			G	T
20	1819946	0.844			G	A
20	1823403	0.993			T	C
20	1826410	1			G	A
20	1826893	0.827	3252a3	-	A	G
20	1829036	0.825	RT1-M8-ps	-	null	T
20	1845314	0.993			C	T
20	1845317	0.986			G	T
20	1845407	0.977			A	G
20	1845784	1			G	A
20	1845793	0.912			T	C
20	1857191	0.927			A	G
20	1862004	1			C	T
20	1864874	0.849			C	G
20	1865948	0.794			null	CAGTTGTTGAAGT
20	1865956	0.864			G	A
20	1870778	0.836			T	C
20	1884600	0.841			A	G
20	1890321	0.809			G	A
20	1904660	0.986			G	A
20	1936932	0.959			C	T
20	1946279	0.868			CCCCTC
20	1948884	0.764			T	C
20	1949581	0.771			null	T
20	1955354	0.752			T	G
20	1956677	1			G	T
20	1956749	0.988			G	A
20	1957471	1			A	T
20	1957663	1			T	G
20	1959237	1	LOC102546590	+	C	G	INTRON		XM_039099370
20	1959817	1	LOC102546590	+	null	T	INTRON		XM_039099370
20	1959872	0.989	LOC102546590	+	A	T	INTRON		XM_039099370
20	1959876	1	LOC102546590	+	T	C	INTRON		XM_039099370
20	1959913	0.906	LOC102546590	+	A	C	INTRON		XM_039099370
20	1960520	1	LOC102546590	+	G	A	INTRON		XM_039099370
20	1960709	1	LOC102546590	+	A	G	INTRON		XM_039099370
20	1960760	0.998	LOC102546590	+	G	A	INTRON		XM_039099370
20	1962709	0.997	LOC102546590	+	C		INTRON		XM_039099370
20	1962712	0.793	LOC102546590	+	CCTCCTCCTCC		INTRON		XM_039099370
20	1962741	0.993	LOC102546590|RT1-M10-2-ps	+|-	C	G	INTRON		XM_039099370
20	1962876	0.981	LOC102546590|RT1-M10-2-ps	+|-	C		INTRON		XM_039099370
20	1963327	1	LOC102546590|RT1-M10-2-ps	+|-	T	C	INTRON		XM_039099370
20	1963357	1	LOC102546590|RT1-M10-2-ps	+|-	C	T	INTRON		XM_039099370
20	1965861	0.766			A	C
20	1966125	1			T	G
20	1966143	1			T	C
20	1967666	1			T	C
20	1967693	1			G	T
20	1968124	1			G	A
20	1968144	1			G	A
20	1970044	0.935			G	A
20	1970055	0.978			G
20	1970058	0.977			G	A
20	1970068	0.997			C	T
20	1970072	0.994			A	C
20	1970078	0.926			A	G
20	1974126	0.994			A	C
20	1980252	1			G	A
20	2038728	0.824			A	G
20	2044613	0.77	RT1-P2-ps1	-	T	C
20	2044700	0.83	RT1-P2-ps1	-	G	A
20	2044754	0.881	RT1-P2-ps1	-	A	G
20	2044761	0.868	RT1-P2-ps1	-	C	G
20	2047130	0.89			G	T
20	2063133	0.868			G	T
20	2082928	0.966			G	A
20	2082930	0.98			T	C
20	2083042	0.933			C	A
20	2083060	0.987			G	T
20	2083504	0.871			C	G
20	2083528	0.875			T	C
20	2083984	0.998			G	A
20	2084222	0.87			G	C
20	2086130	0.751			C	T
20	2097409	0.992			TT
20	2099472	0.965			C	G
20	2099613	0.991			T	A
20	2102277	1	Rcrg1-ps36	+	C
20	2162088	0.881			A
20	2201279	0.888			C
20	2223453	0.826			A
20	2247205	0.861			AGC
20	2254665	0.986			null	A
20	2254667	0.994			T
20	2330027	0.841			A	C
20	2331959	1			AA
20	2470478	0.991			A	C
20	2470697	0.786			T	C
20	2485863	0.934			AT
20	2493683	0.836			A	G
20	2493696	0.889			T
20	2493743	0.941			C	G
20	2493748	0.984			G	A
20	2494131	0.991			T	C
20	2499239	0.84	RT1-V2-ps1	-	A	G
20	2500784	0.991			C	T
20	2501252	0.901			G	A
20	2501556	0.946			T	C
20	2501752	0.844			null	C
20	2503552	0.902	RT1-P1-ps1	-	C	A
20	2503581	0.998	RT1-P1-ps1	-	C
20	2503591	1	RT1-P1-ps1	-	null	A
20	2503703	1	RT1-P1-ps1	-	G	A
20	2503885	1	RT1-P1-ps1	-	null	A
20	2503941	0.93	RT1-P1-ps1	-	A	T
20	2503942	0.982	RT1-P1-ps1	-	A	G
20	2504073	0.881	RT1-P1-ps1	-	G	A
20	2505268	1	RT1-P1-ps1	-	G
20	2541275	0.979			A	G
20	2541294	0.987			A	G
20	2541300	0.991			T	C
20	2541382	0.958			T	C
20	2541431	0.912			T	C
20	2541433	0.959			T	C
20	2558388	1	Abhd17c-ps2	+	T	A
20	2564943	0.849	Rcrg2-ps5	-	A	G
20	2564949	0.922	Rcrg2-ps5	-	T	C
20	2564953	0.857	Rcrg2-ps5	-	G	A
20	2565574	0.927			C	A
20	2565592	0.938			null	CCCTCTACTCTCCAA
20	2582562	0.957	Abhd17c-ps1	+	T	G
20	2582595	0.773	Abhd17c-ps1	+	G	A
20	2584831	0.846	Abhd17c-ps1|Rcrg2-ps1	+|-	T	G
20	2584883	0.985	Abhd17c-ps1|Rcrg2-ps1	+|-	A	C
20	2584905	0.866	Abhd17c-ps1|Rcrg2-ps1	+|-	G	C
20	2584912	0.911	Abhd17c-ps1|Rcrg2-ps1	+|-	G	C
20	2585975	0.832			T	A
20	2585979	0.863			T	A
20	2585980	0.751			G	C
20	2585981	0.755			G	A
20	2587857	0.787			T	C
20	2587859	0.842			A	T
20	2587868	0.982			GCTA
20	2587876	0.99			C	T
20	2587900	0.756			A	C
20	2588020	0.818			C	T
20	2588032	0.951			C	G
20	2588035	0.895			A	C
20	2588037	0.818			G	A
20	2588387	0.814			A	G
20	2589139	0.832			G	T
20	2589201	0.994			T	C
20	2589369	0.882			null	CCTGC
20	2589928	0.752			null	G
20	2589931	0.914			null	C
20	2590068	0.806			G	C
20	2590082	0.838			A	C
20	2593360	0.766			A	G
20	2593368	0.987			C	T
20	2593377	0.869			C	T
20	2602057	0.892			C	A
20	2610635	0.839			A	G
20	2624332	0.807	LOC120093125	+	GTGCCCGCGCC		INTRON		XM_039099257|XM_039099258|XM_039099255|XM_039099256
20	2637543	0.883	LOC120093125	+	A	G
20	2637602	0.996	LOC120093125	+	T	C
20	2637628	0.979	LOC120093125	+	G	A
20	2637637	0.935	LOC120093125	+	A	G
20	2637715	0.973	LOC120093125	+	A	G
20	2652575	0.993	LOC120093125	+	A	G
20	2664885	0.97	RT1-N3	+	C	T	INTRON		NM_001008855|XM_006255909|XM_006255908|XM_039098421|XM_039098420
20	2666299	0.994			T	C
20	2667533	0.954			T	C
20	2667549	0.998			T	C
20	2667584	0.997			G	A
20	2667589	0.961			T	G
20	2667591	0.962			A	G
20	2668370	0.996			G
20	2668398	0.982			A
20	2669091	0.932			C	T
20	2669399	0.994			A	C
20	2669405	0.933			A	C
20	2675538	0.948			T	C
20	2676344	0.951			C	T
20	2677128	0.991			C	T
20	2678129	0.977			C	T
20	2700129	1	LOC360231|RT1-T24-4	+|+	C	T	INTRON,NON-CODING		NR_002597
20	2700152	1	LOC360231|RT1-T24-4	+|+	null	ACTA	INTRON,NON-CODING		NR_002597
20	2700160	1	LOC360231|RT1-T24-4	+|+	G	A	INTRON,NON-CODING		NR_002597
20	2700196	1	LOC360231|RT1-T24-4	+|+	G		INTRON,NON-CODING		NR_002597
20	2700205	1	LOC360231|RT1-T24-4	+|+	G	T	INTRON,NON-CODING		NR_002597
20	2700212	1	LOC360231|RT1-T24-4	+|+	G	A	INTRON,NON-CODING		NR_002597
20	2701220	1	LOC360231|RT1-T24-4	+|+	A		INTRON,NON-CODING		NR_002597
20	2705244	0.901	LOC360231|RT1-T24-4	+|+	G	A
20	2705246	0.906	LOC360231|RT1-T24-4	+|+	C	G
20	2705251	0.839	LOC360231|RT1-T24-4	+|+	A	C
20	2705312	0.832	LOC360231|RT1-T24-4	+|+	A	G
20	2705433	0.981	LOC360231|RT1-T24-4	+|+	G	C
20	2706286	0.884	LOC360231|RT1-T24-4	+|+	G	T
20	2706415	0.917	LOC360231|RT1-T24-4	+|+	A	G
20	2706458	0.992	LOC360231|RT1-T24-4	+|+	G	A
20	2706592	0.994	LOC360231|RT1-T24-4	+|+	T	C
20	2706594	0.996	LOC360231|RT1-T24-4	+|+	G	A
20	2706612	0.977	LOC360231|RT1-T24-4	+|+	G	A
20	2706613	0.982	LOC360231|RT1-T24-4	+|+	A	T
20	2706670	1	LOC360231|RT1-T24-4	+|+	A	T
20	2706809	0.846	LOC360231|RT1-T24-4	+|+	C	T
20	2706837	1	LOC360231|RT1-T24-4	+|+	T	G
20	2706853	0.988	LOC360231|RT1-T24-4	+|+	T	A
20	2706929	0.805	LOC360231|RT1-T24-4	+|+	T	G
20	2706934	0.923	LOC360231|RT1-T24-4	+|+	C	A
20	2706936	0.899	LOC360231|RT1-T24-4	+|+	C	T
20	2707152	0.818	LOC360231|RT1-T24-4	+|+	null	ACTGGCTT
20	2723366	0.848	LOC360231|RT1-T24-4|LOC120098968|LOC108349027|RT1-T24-3	+|+|+|-|+	C	T	INTRON|INTRON,NON-CODING		XM_039098963|XR_001842525|XR_005497792|NM_001166403
20	2723408	0.827	LOC360231|RT1-T24-4|LOC120098968|LOC108349027|RT1-T24-3	+|+|+|-|+	G	A	INTRON|INTRON,NON-CODING		XM_039098963|XR_001842525|XR_005497792|NM_001166403
20	2723417	0.953	LOC360231|RT1-T24-4|LOC120098968|LOC108349027|RT1-T24-3	+|+|+|-|+	G	A	INTRON|INTRON,NON-CODING		XM_039098963|XR_001842525|XR_005497792|NM_001166403
20	2724571	0.985	LOC360231|RT1-T24-4|LOC120098968|LOC108349027|RT1-T24-3|2331ex4-5	+|+|+|-|+|-	T	A	INTRON|INTRON,NON-CODING		XM_039098963|XR_001842525|XR_005497792|NM_001166403
20	2726224	0.84	LOC360231|RT1-T24-4|LOC120098968|LOC108349027|RT1-T24-3	+|+|+|-|+	A	G	INTRON|3UTRS,INTRON|INTRON,NON-CODING		XM_039098963|XR_001842525|XR_005497792|NM_001166403
20	2726402	0.766	LOC360231|RT1-T24-4|LOC120098968|LOC108349027|RT1-T24-3	+|+|+|-|+	A	C	INTRON|3UTRS,INTRON|INTRON,NON-CODING		XM_039098963|XR_001842525|XR_005497792|NM_001166403
20	2727325	0.803	LOC360231|RT1-T24-4|LOC120098968|LOC108349027|RT1-T24-3	+|+|+|-|+	G	A	INTRON|3UTRS,INTRON|INTRON,NON-CODING		XM_039098963|XR_001842525|XR_005497792|NM_001166403
20	2727507	0.974	LOC360231|RT1-T24-4|LOC120098968|LOC108349027|RT1-T24-3	+|+|+|-|+	C	T	INTRON|3UTRS,INTRON|INTRON,NON-CODING		XM_039098963|XR_001842525|XR_005497792|NM_001166403
20	2728929	0.915	LOC360231|RT1-T24-4|LOC120098968|LOC108349027|RT1-T24-3	+|+|+|-|+	C	A	INTRON|3UTRS,INTRON|INTRON,NON-CODING		XM_039098963|XR_001842525|XR_005497792|NM_001166403
20	2728934	0.887	LOC360231|RT1-T24-4|LOC120098968|LOC108349027|RT1-T24-3	+|+|+|-|+	C	T	INTRON|3UTRS,INTRON|INTRON,NON-CODING		XM_039098963|XR_001842525|XR_005497792|NM_001166403
20	2729548	0.894	LOC360231|RT1-T24-4|LOC120098968|LOC108349027|RT1-T24-3	+|+|+|-|+	C	T	INTRON|3UTRS,INTRON|INTRON,NON-CODING		XM_039098963|XR_001842525|XR_005497792|NM_001166403
20	2729551	0.943	LOC360231|RT1-T24-4|LOC120098968|LOC108349027|RT1-T24-3	+|+|+|-|+	T	G	INTRON|3UTRS,INTRON|INTRON,NON-CODING		XM_039098963|XR_001842525|XR_005497792|NM_001166403
20	2729641	0.973	LOC360231|RT1-T24-4|LOC120098968|LOC108349027|RT1-T24-3	+|+|+|-|+	G	A	INTRON|3UTRS,INTRON|INTRON,NON-CODING		XM_039098963|XR_001842525|XR_005497792|NM_001166403
20	2729650	0.799	LOC360231|RT1-T24-4|LOC120098968|LOC108349027|RT1-T24-3	+|+|+|-|+	C	T	INTRON|3UTRS,INTRON|INTRON,NON-CODING		XM_039098963|XR_001842525|XR_005497792|NM_001166403
20	2729781	0.845	LOC360231|RT1-T24-4|LOC120098968|LOC108349027|RT1-T24-3	+|+|+|-|+	A		3UTRS,EXON|INTRON|INTRON,NON-CODING		XM_039098963|XR_001842525|XR_005497792|NM_001166403
20	2729815	0.971	LOC360231|RT1-T24-4|LOC120098968|LOC108349027|RT1-T24-3	+|+|+|-|+	T	C	3UTRS,EXON|INTRON|INTRON,NON-CODING		XM_039098963|XR_001842525|XR_005497792|NM_001166403
20	2729961	0.859	LOC360231|RT1-T24-4|LOC120098968|LOC108349027|RT1-T24-3	+|+|+|-|+	C	T	3UTRS,EXON|INTRON|INTRON,NON-CODING		XM_039098963|XR_001842525|XR_005497792|NM_001166403
20	2730048	0.966	LOC360231|RT1-T24-4|LOC120098968|LOC108349027|RT1-T24-3	+|+|+|-|+	null	G	3UTRS,EXON|INTRON|INTRON,NON-CODING		XM_039098963|XR_001842525|XR_005497792|NM_001166403
20	2731233	0.905	LOC360231|RT1-T24-4|LOC120098968|LOC108349027	+|+|+|-	A	G	INTRON|INTRON,NON-CODING		XM_039098963|XR_001842525|XR_005497792|NM_001166403
20	2758797	0.883			G	C
20	2758857	0.993			G	C
20	2758905	0.829			C	A
20	2758905	0.829			null	T
20	2758921	0.993			A	G
20	2758928	0.991			A	C
20	2759117	0.996			G	A
20	2759520	0.991			A	G
20	2759528	0.905			G	A
20	2759562	0.814			null	A
20	2759564	0.818			G	T
20	2759629	0.801			C	T
20	2759642	0.957			C	T
20	2759647	0.833			G	A
20	2761407	0.861			T	C
20	2761922	0.87	RT1-T24-1	+	G	A	INTRON		NM_001008858
20	2765320	0.996	RT1-T24-1	+	TAAC		INTRON		NM_001008858
20	2793301	0.848	Prr3	+	C	T	5UTRS,EXON|INTRON|5UTRS,INTRON		NM_212544|XM_006255943|XM_039098790|XM_006255942
20	2813892	0.947	Abcf1	+	G	A	INTRON|INTRON,NON-CODING		XM_017601783|NR_032258|NM_001109883
20	2813980	1	Abcf1	+	C	T	EXON|INTRON,NON-CODING	synonymous	XM_017601783|NR_032258|NM_001109883	N	N
20	2814082	0.985	Abcf1	+	G		INTRON|INTRON,NON-CODING		XM_017601783|NR_032258|NM_001109883
20	2814658	0.895	Abcf1	+	A	T	INTRON|INTRON,NON-CODING		XM_017601783|NR_032258|NM_001109883
20	2818289	0.849			C	A
20	2821645	0.998			T
20	2847295	0.877	Atat1	+	C	T	INTRON|INTRON,NON-CODING		XM_006255951|NM_212498|XM_006255950|XM_039098796|XM_039098795|XM_039098798|XM_039098797|XM_017601675|XR_005497275|XR_005497274|XM_039098792|XM_039098791|XM_039098794|XM_039098793
20	2847363	1	Atat1	+	T	C	INTRON|INTRON,NON-CODING		XM_006255951|NM_212498|XM_006255950|XM_039098796|XM_039098795|XM_039098798|XM_039098797|XM_017601675|XR_005497275|XR_005497274|XM_039098792|XM_039098791|XM_039098794|XM_039098793
20	2848699	0.96	Atat1	+	C	A	INTRON|INTRON,NON-CODING		XM_006255951|NM_212498|XM_006255950|XM_039098796|XM_039098795|XM_039098798|XM_039098797|XM_017601675|XR_005497275|XR_005497274|XM_039098792|XM_039098791|XM_039098794|XM_039098793
20	2857058	0.812	Atat1	+	T	G	INTRON|INTRON,NON-CODING		XM_006255951|NM_212498|XM_006255950|XM_039098796|XM_039098795|XM_039098798|XM_039098797|XM_017601675|XR_005497275|XR_005497274|XM_039098792|XM_039098791|XM_039098794|XM_039098793
20	2878532	1	Ppp1r18	-	G	A	INTRON		NM_001126287
20	2878644	1	Ppp1r18	-	AAGTACTTGCTTGGGGTTGGGGATTTAGCTCAGTGGTAGAGCGCTTGCCTAGGAAGCGCAAGGCCCTGGGTTCGGTCCCCAGCCCAAAAAAAAAAACCAAAAAAAAAAAAAAAAAAAAAAAAACA		INTRON		NM_001126287
20	2884029	0.947	Ppp1r18	-	T	C	INTRON		NM_001126287
20	2910921	0.937	Mdc1	-	G	A	5UTRS,EXON|INTRON		XM_039098646|XM_039098645|XM_039098647|XM_039098643|NM_001166275
20	2911558	0.997	Mdc1	-	T	C	5UTRS,EXON|INTRON		XM_039098646|XM_039098645|XM_039098647|XM_039098643|NM_001166275
20	2971323	0.806	LOC102553505	+	A	C	INTRON,NON-CODING		XR_005497623|XR_362013|XR_005497622
20	2992952	0.789			null	ACACCCACTCCAACAAGGCCACACCCACTCCAACAAGACT
20	3029380	0.861			CA
20	3051931	1	Ddr1	+	T	A	INTRON		XM_017601561|NM_013137|XM_017601560|XM_017601562|XM_039098462|NM_001166022|XM_017601556|XM_039098463|XM_017601558|XM_017601557|XM_017601559
20	3051979	1	Ddr1	+	C	T	INTRON		NM_013137|XM_017601561|XM_017601560|XM_017601562|XM_039098462|NM_001166022|XM_017601556|XM_039098463|XM_017601558|XM_017601557|XM_017601559
20	3052080	0.913	Ddr1	+	T	C	INTRON		NM_013137|XM_017601561|XM_017601560|XM_017601562|XM_039098462|NM_001166022|XM_017601556|XM_039098463|XM_017601558|XM_017601557|XM_017601559
20	3052793	0.798	Ddr1	+	C	A	INTRON		XM_017601561|NM_013137|XM_017601560|XM_017601562|XM_039098462|NM_001166022|XM_017601556|XM_039098463|XM_017601558|XM_017601557|XM_017601559
20	3052969	1	Ddr1	+	C	A	INTRON		NM_013137|XM_017601561|XM_017601560|XM_017601562|XM_039098462|NM_001166022|XM_017601556|XM_039098463|XM_017601558|XM_017601557|XM_017601559
20	3053126	0.998	Ddr1	+	T	C	INTRON		XM_017601561|NM_013137|XM_017601560|XM_017601562|XM_039098462|NM_001166022|XM_017601556|XM_039098463|XM_017601558|XM_017601557|XM_017601559
20	3066049	0.999			null	A
20	3069093	0.994			T	C
20	3069258	0.997			T
20	3069281	1			null	A
20	3069405	1			T
20	3069411	1			T
20	3069448	0.996			A
20	3069479	0.993			A
20	3069503	1			A
20	3069604	1			G
20	3069636	1			null	A
20	3069659	0.998			G
20	3069719	1			A
20	3069777	1			C	T
20	3069812	1			G	T
20	3069937	1			G	C
20	3069986	1			null	T
20	3070243	0.973			T
20	3070263	0.993			A
20	3070291	0.998			null	T
20	3070317	0.963			null	T
20	3070327	0.978			G
20	3070459	0.999			C
20	3070633	0.972			T
20	3070858	1			null	T
20	3070947	1			T
20	3071030	1			G
20	3071122	1			GAG
20	3071130	1			G
20	3071381	0.994	Gtf2h4	+	G		5UTRS,EXON		NM_212501
20	3071409	0.995	Gtf2h4	+	T		5UTRS,EXON		NM_212501
20	3071437	0.954	Gtf2h4	+	C		5UTRS,EXON		NM_212501
20	3071511	0.983	Gtf2h4	+	null	GA	5UTRS,INTRON		NM_212501
20	3071523	0.978	Gtf2h4	+	G		5UTRS,INTRON		NM_212501
20	3071527	0.9	Gtf2h4	+	G	A	5UTRS,INTRON		NM_212501
20	3071689	0.994	Gtf2h4	+	A		5UTRS,INTRON		NM_212501
20	3071751	0.999	Gtf2h4	+	T		5UTRS,INTRON		NM_212501
20	3071896	0.976	Gtf2h4	+	null	C	5UTRS,INTRON		NM_212501
20	3072264	0.793	Gtf2h4	+	C	A	EXON	synonymous	NM_212501	R	R
20	3075212	0.977	Gtf2h4	+	A	C	INTRON		NM_212501
20	3075216	0.945	Gtf2h4	+	A		INTRON		NM_212501
20	3075219	0.94	Gtf2h4	+	T		INTRON		NM_212501
20	3075251	0.979	Gtf2h4	+	C		INTRON		NM_212501
20	3075312	0.985	Gtf2h4	+	null	C	EXON	synonymous	NM_212501	A	A
20	3075386	0.919	Gtf2h4	+	null	T	EXON	nonsynonymous	NM_212501	A	C
20	3075397	0.951	Gtf2h4	+	null	T	EXON	synonymous	NM_212501	H	H
20	3076524	0.845	Gtf2h4	+	C	A	INTRON		NM_212501
20	3076527	0.985	Gtf2h4	+	G	T	INTRON		NM_212501
20	3077183	0.782	Vars2	+	T	G	5UTRS,EXON		NM_213563
20	3077413	0.853	Vars2	+	T		EXON	nonsynonymous	NM_213563	I	M
20	3077762	0.935	Vars2	+	T	A	EXON	nonsynonymous	NM_213563	S	T
20	3079020	0.986	Vars2	+	C	T	INTRON		NM_213563
20	3079153	0.991	Vars2	+	null	A	INTRON		NM_213563
20	3079178	0.994	Vars2	+	null	G	INTRON		NM_213563
20	3079306	1	Vars2	+	null	CC	INTRON		NM_213563
20	3079310	1	Vars2	+	G	A	INTRON		NM_213563
20	3079314	1	Vars2	+	A	T	INTRON		NM_213563
20	3079388	0.993	Vars2	+	T	C	INTRON		NM_213563
20	3079427	1	Vars2	+	G	A	INTRON		NM_213563
20	3079473	1	Vars2	+	null	G	INTRON		NM_213563
20	3079529	1	Vars2	+	G		INTRON		NM_213563
20	3079639	0.991	Vars2	+	null	T	INTRON		NM_213563
20	3083819	0.974	Vars2	+	null	T	EXON	nonsynonymous	NM_213563	S	F
20	3086929	0.961	Vars2	+	G		EXON	nonsynonymous	NM_213563	R	S
20	3087444	0.921	Vars2	+	G		3UTRS,EXON		NM_213563
20	3087547	0.959	Vars2	+	null	C	3UTRS,EXON		NM_213563
20	3087953	0.822	Vars2	+	null	AGT	3UTRS,EXON		NM_213563
20	3088003	0.799			A
20	3088025	0.977			null	C
20	3089426	0.992			null	C
20	3089452	0.969			T	C
20	3089457	0.982			A	T
20	3089461	0.97			CTTT
20	3089590	0.957			null	A
20	3089646	1			G
20	3089654	1			GT
20	3089692	1			null	A
20	3089727	1			T
20	3089769	1			T
20	3089824	1			null	G
20	3089865	1			null	C
20	3089911	1			null	C
20	3089916	1			T	C
20	3089976	1			C	A
20	3090020	1			G
20	3090038	1			T
20	3090201	1			null	G
20	3090290	1			null	A
20	3090339	0.841			null	A
20	3090482	0.952			null	G
20	3090490	0.99			null	G
20	3090638	1			G
20	3090740	0.902			A	G
20	3090757	1			null	T
20	3090783	0.961			A
20	3090795	0.919			null	G
20	3090881	1			G	A
20	3090887	1			T	C
20	3090906	0.998			null	G
20	3090913	0.987			C
20	3091124	0.996			A	G
20	3091186	0.998			null	C
20	3091263	0.999			C
20	3091365	1			C
20	3091387	1			null	C
20	3092470	0.942			null	C
20	3098420	0.769			G
20	3101713	0.959	Mucl3	+	C		INTRON		NM_001003965
20	3101734	0.978	Mucl3	+	null	C	INTRON		NM_001003965
20	3101849	0.981	Mucl3	+	C		INTRON		NM_001003965
20	3101936	1	Mucl3	+	T		INTRON		NM_001003965
20	3101944	0.99	Mucl3	+	G		INTRON		NM_001003965
20	3102342	1	Mucl3	+	C		INTRON		NM_001003965
20	3102348	0.998	Mucl3	+	A	T	INTRON		NM_001003965
20	3102413	1	Mucl3	+	A		INTRON		NM_001003965
20	3102665	0.998	Mucl3	+	G		INTRON		NM_001003965
20	3115917	0.86			C
20	3117895	1			C	T
20	3117964	1			null	TTTTG
20	3118110	0.999			T
20	3123072	0.994			C	A
20	3130162	0.995			C	A
20	3130171	0.984			C	T
20	3130204	0.998			A	C
20	3130213	0.979			G	C
20	3131540	0.999			C	T
20	3131553	0.99			C	T
20	3131654	0.999			A	G
20	3131657	0.998			C	T
20	3131666	0.982			C	T
20	3134935	1			null	A
20	3136650	0.925			A	C
20	3151362	0.998	LOC120098824	+	null	AAGAGTGGTGTTTACAGGTTGGGGATTTAGCTCAGTGGTAGAGCGCTTGCCTAGGAAGCGCAAGGCTCTGGGTTCGATCCCCAGCTCTGAAAAA	EXON,NON-CODING		XR_005497406
20	3156231	0.998	LOC120098824	+	T	C	INTRON,NON-CODING		XR_005497406
20	3156400	0.939	LOC120098824	+	A	T	INTRON,NON-CODING		XR_005497406
20	3159523	1	LOC120098824	+	null	AT	INTRON|INTRON,NON-CODING		XR_005497406|XM_002728917
20	3159535	1	LOC120098824	+	C	A	INTRON|INTRON,NON-CODING		XR_005497406|XM_002728917
20	3159541	1	LOC120098824	+	C	T	INTRON|INTRON,NON-CODING		XR_005497406|XM_002728917
20	3159551	1	LOC120098824	+	C	T	INTRON|INTRON,NON-CODING		XR_005497406|XM_002728917
20	3159552	1	LOC120098824	+	A	C	INTRON|INTRON,NON-CODING		XR_005497406|XM_002728917
20	3159561	1	LOC120098824	+	T	A	INTRON|INTRON,NON-CODING		XR_005497406|XM_002728917
20	3159574	1	LOC120098824	+	G	T	INTRON|INTRON,NON-CODING		XR_005497406|XM_002728917
20	3159579	1	LOC120098824	+	null	AG	INTRON|INTRON,NON-CODING		XR_005497406|XM_002728917
20	3159585	1	LOC120098824	+	A	G	INTRON|INTRON,NON-CODING		XR_005497406|XM_002728917
20	3159589	1	LOC120098824	+	T	A	INTRON|INTRON,NON-CODING		XR_005497406|XM_002728917
20	3159591	1	LOC120098824	+	A	T	INTRON|INTRON,NON-CODING		XR_005497406|XM_002728917
20	3159611	1	LOC120098824	+	A	G	INTRON|INTRON,NON-CODING		XR_005497406|XM_002728917
20	3159613	1	LOC120098824	+	null	TG	INTRON|INTRON,NON-CODING		XR_005497406|XM_002728917
20	3159617	1	LOC120098824	+	AGC		INTRON|INTRON,NON-CODING		XR_005497406|XM_002728917
20	3159629	1	LOC120098824	+	A	C	INTRON|INTRON,NON-CODING		XR_005497406|XM_002728917
20	3159635	0.999	LOC120098824	+	C	A	INTRON|INTRON,NON-CODING		XR_005497406|XM_002728917
20	3159641	1	LOC120098824	+	G	C	INTRON|INTRON,NON-CODING		XR_005497406|XM_002728917
20	3159645	1	LOC120098824	+	null	C	INTRON|INTRON,NON-CODING		XR_005497406|XM_002728917
20	3159650	0.999	LOC120098824	+	TG		INTRON|INTRON,NON-CODING		XR_005497406|XM_002728917
20	3159654	1	LOC120098824	+	C		INTRON|INTRON,NON-CODING		XR_005497406|XM_002728917
20	3159656	0.999	LOC120098824	+	null	TGG	INTRON|INTRON,NON-CODING		XR_005497406|XM_002728917
20	3159675	1	LOC120098824	+	A	T	INTRON|INTRON,NON-CODING		XR_005497406|XM_002728917
20	3159682	1	LOC120098824	+	G	T	INTRON|INTRON,NON-CODING		XR_005497406|XM_002728917
20	3159700	1	LOC120098824	+	C	T	INTRON|INTRON,NON-CODING		XR_005497406|XM_002728917
20	3159703	1	LOC120098824	+	A	G	INTRON|INTRON,NON-CODING		XR_005497406|XM_002728917
20	3159708	1	LOC120098824	+	G	A	INTRON|INTRON,NON-CODING		XR_005497406|XM_002728917
20	3159721	1	LOC120098824	+	A	G	INTRON|INTRON,NON-CODING		XR_005497406|XM_002728917
20	3159724	1	LOC120098824	+	A	G	INTRON|INTRON,NON-CODING		XR_005497406|XM_002728917
20	3159733	1	LOC120098824	+	A	G	INTRON|INTRON,NON-CODING		XR_005497406|XM_002728917
20	3159789	1	LOC120098824	+	A	C	INTRON|INTRON,NON-CODING		XR_005497406|XM_002728917
20	3159793	1	LOC120098824	+	null	C	INTRON|INTRON,NON-CODING		XR_005497406|XM_002728917
20	3159795	1	LOC120098824	+	null	G	INTRON|INTRON,NON-CODING		XR_005497406|XM_002728917
20	3159808	1	LOC120098824	+	A	C	INTRON|INTRON,NON-CODING		XR_005497406|XM_002728917
20	3159811	1	LOC120098824	+	C	A	INTRON|INTRON,NON-CODING		XR_005497406|XM_002728917
20	3159822	1	LOC120098824	+	T	G	INTRON|INTRON,NON-CODING		XR_005497406|XM_002728917
20	3159835	1	LOC120098824	+	null	TTG	INTRON|INTRON,NON-CODING		XR_005497406|XM_002728917
20	3159836	1	LOC120098824	+	CAA		INTRON|INTRON,NON-CODING		XR_005497406|XM_002728917
20	3159843	0.999	LOC120098824	+	A	T	INTRON|INTRON,NON-CODING		XR_005497406|XM_002728917
20	3159858	1	LOC120098824	+	T	C	INTRON|INTRON,NON-CODING		XR_005497406|XM_002728917
20	3159859	1	LOC120098824	+	G	A	INTRON|INTRON,NON-CODING		XR_005497406|XM_002728917
20	3159877	1	LOC120098824	+	T	G	INTRON|INTRON,NON-CODING		XR_005497406|XM_002728917
20	3159884	1	LOC120098824	+	A	C	INTRON|INTRON,NON-CODING		XR_005497406|XM_002728917
20	3159892	1	LOC120098824	+	ACCC		INTRON|INTRON,NON-CODING		XR_005497406|XM_002728917
20	3159897	0.997	LOC120098824	+	TGGAACA		INTRON|INTRON,NON-CODING		XR_005497406|XM_002728917
20	3159911	1	LOC120098824	+	C	T	INTRON|INTRON,NON-CODING		XR_005497406|XM_002728917
20	3159919	1	LOC120098824	+	G	A	INTRON|INTRON,NON-CODING		XR_005497406|XM_002728917
20	3159946	0.999	LOC120098824	+	A	C	INTRON|INTRON,NON-CODING		XR_005497406|XM_002728917
20	3159948	0.999	LOC120098824	+	G	A	INTRON|INTRON,NON-CODING		XR_005497406|XM_002728917
20	3159992	1	LOC120098824	+	A	T	INTRON|INTRON,NON-CODING		XR_005497406|XM_002728917
20	3160000	1	LOC120098824	+	A	C	INTRON|INTRON,NON-CODING		XR_005497406|XM_002728917
20	3160045	0.993	LOC120098824	+	T	G	INTRON|INTRON,NON-CODING		XR_005497406|XM_002728917
20	3160050	0.978	LOC120098824	+	A	C	INTRON|INTRON,NON-CODING		XR_005497406|XM_002728917
20	3160054	0.951	LOC120098824	+	A	C	INTRON|INTRON,NON-CODING		XR_005497406|XM_002728917
20	3160058	0.865	LOC120098824	+	T	G	INTRON|INTRON,NON-CODING		XR_005497406|XM_002728917
20	3160060	0.807	LOC120098824	+	G	A	INTRON|INTRON,NON-CODING		XR_005497406|XM_002728917
20	3160219	0.91	LOC120098824	+	T		INTRON|INTRON,NON-CODING		XR_005497406|XM_002728917
20	3162169	0.803	LOC120098824	+	G	A	INTRON|INTRON,NON-CODING		XR_005497406|XM_002728917
20	3162296	0.995	LOC120098824	+	C	T	INTRON|INTRON,NON-CODING		XR_005497406|XM_002728917
20	3162346	0.944	LOC120098824	+	A	T	INTRON|INTRON,NON-CODING		XR_005497406|XM_002728917
20	3162540	0.995	LOC120098824	+	C	T	INTRON|EXON,NON-CODING		XR_005497406|XM_002728917
20	3162601	0.906	LOC120098824	+	C	T	INTRON|EXON,NON-CODING		XR_005497406|XM_002728917
20	3162642	0.983	LOC120098824	+	T	C	INTRON|EXON,NON-CODING		XR_005497406|XM_002728917
20	3162729	0.91	LOC120098824	+	A	T	INTRON|EXON,NON-CODING		XR_005497406|XM_002728917
20	3162751	0.857	LOC120098824	+	null	GG	INTRON|EXON,NON-CODING		XR_005497406|XM_002728917
20	3165395	0.908			G	C
20	3165423	0.959			TATATGC
20	3165483	0.989			A	G
20	3169192	0.796	LOC120098825	-	T	A	INTRON,NON-CODING		XR_005497407
20	3169193	0.81	LOC120098825	-	T	A	INTRON,NON-CODING		XR_005497407
20	3177806	0.999			C	T
20	3187655	1			A	T
20	3187753	1			T	G
20	3191347	0.993			TG
20	3231709	0.968			G	A
20	3241866	0.82			T	C
20	3244342	0.988			G	A
20	3244380	0.967			G	T
20	3244381	0.959			G	A
20	3244531	0.952			C	T
20	3244602	0.794			T	A
20	3244614	0.826			G	A
20	3245652	0.869			A	G
20	3245672	0.894			T	A
20	3248965	0.945			A	G
20	3248975	0.997			C	G
20	3249041	0.998			T	C
20	3249418	0.906			C	T
20	3249629	0.753			A	G
20	3249649	0.893			null	TTAT
20	3249650	0.907			null	CCTGACAGCAGCCT
20	3269798	0.844	LOC108353253	+	G	A	EXON,NON-CODING|INTRON,NON-CODING		XR_005497430|XR_005497423|XR_005497422|XR_005497421|XR_005497431|XR_005497420|XR_005497427|XR_005497416|XR_005497415|XR_005497426|XR_005497414|XR_005497425|XR_005497424|XR_005497413|XR_005497419|XR_005497429|XR_005497418|XR_005497428|XR_005497417
20	3269803	0.862	LOC108353253	+	G	A	EXON,NON-CODING|INTRON,NON-CODING		XR_005497430|XR_005497423|XR_005497422|XR_005497421|XR_005497420|XR_005497431|XR_005497427|XR_005497416|XR_005497415|XR_005497426|XR_005497414|XR_005497425|XR_005497413|XR_005497424|XR_005497419|XR_005497429|XR_005497418|XR_005497417|XR_005497428
20	3273726	0.982	LOC108353253	+	T		EXON,NON-CODING|INTRON,NON-CODING		XR_005497430|XR_005497423|XR_005497422|XR_005497421|XR_005497431|XR_005497420|XR_005497427|XR_005497416|XR_005497415|XR_005497426|XR_005497425|XR_005497414|XR_005497424|XR_005497413|XR_005497419|XR_005497429|XR_005497418|XR_005497417|XR_005497428
20	3281218	0.873	LOC108353253	+	T	G
20	3281221	0.904	LOC108353253	+	G	A
20	3281225	0.948	LOC108353253	+	T	G
20	3281252	0.892	LOC108353253	+	A	C
20	3281265	0.973	LOC108353253	+	A	G
20	3281267	1	LOC108353253	+	A	G
20	3281270	0.998	LOC108353253	+	G	A
20	3281276	0.998	LOC108353253	+	C	T
20	3281438	0.934	LOC108353253	+	null	C
20	3281440	0.864	LOC108353253	+	GG
20	3281470	0.882	LOC108353253	+	A	G
20	3281475	0.889	LOC108353253	+	T	C
20	3291169	1			T
20	3291173	0.992			CC
20	3291207	0.972			null	A
20	3291580	0.988			null	G
20	3291759	0.999			T	G
20	3291799	1			C	A
20	3291809	1			C	T
20	3291849	1			A	C
20	3291902	1			G	C
20	3291906	0.98			null	A
20	3291915	1			G	A
20	3291916	1			G	T
20	3295672	0.931			G	T
20	3295717	1			G	A
20	3296056	1			A	G
20	3296438	0.914			null	T
20	3296449	0.927			G	T
20	3296470	0.992			G	A
20	3296471	0.996			T	C
20	3296536	1			A	G
20	3296542	0.984			C	T
20	3296561	0.999			G	A
20	3296629	1			null	C
20	3300364	0.993	RT1-CE14	-	C		EXON	nonsynonymous	NM_001008837|XM_039098957|NM_001033985	E	S
20	3301063	1			T	G
20	3301070	1			C	A
20	3301071	1			A	T
20	3301095	1			A	T
20	3301111	1			C	T
20	3302603	0.759			G	T
20	3302611	0.764			T	C
20	3302620	0.75			C	T
20	3304141	0.775			null	T
20	3304180	0.842			T	G
20	3305217	1			T	G
20	3305219	1			G	T
20	3305224	0.987			C	T
20	3305225	0.988			G	A
20	3305235	0.953			T	G
20	3305239	0.979			T	C
20	3305359	0.995			A	G
20	3305388	0.998			T	C
20	3305392	1			C	G
20	3305448	0.968			G	C
20	3305449	0.986			T	A
20	3306030	1			null	TTACT
20	3306044	0.988			A	G
20	3306060	1			A	G
20	3306080	1			A	T
20	3306099	1			T	G
20	3306394	0.927			C	T
20	3306395	0.914			C	T
20	3306411	0.997			T	C
20	3306652	0.985			C	T
20	3306653	0.99			G	A
20	3306659	0.995			G	A
20	3306674	0.971			A	C
20	3306695	0.998			T	C
20	3306697	0.986			C	G
20	3306743	0.984			T	C
20	3307094	0.91			G	C
20	3307095	0.911			G	A
20	3307101	0.999			G	A
20	3307104	1			A	T
20	3307107	1			T	C
20	3307135	0.95			A	G
20	3307138	0.945			A	G
20	3307142	0.968			null	T
20	3307154	0.99			C	A
20	3307251	1			G	T
20	3308029	0.772			C
20	3309988	0.998			C	T
20	3310016	1			A	C
20	3310054	0.981			A	T
20	3314308	1			A	G
20	3315213	0.998	RT1-CE13	-	A	G	INTRON		NM_001008836
20	3315240	0.852	RT1-CE13	-	C		INTRON		NM_001008836
20	3315247	1	RT1-CE13	-	A	C	INTRON		NM_001008836
20	3315266	0.937	RT1-CE13	-	T	C	EXON	nonsynonymous	NM_001008836	T	A
20	3315267	0.918	RT1-CE13	-	G	A	EXON	synonymous	NM_001008836	Y	Y
20	3315439	0.998	RT1-CE13	-	G	A	INTRON		NM_001008836
20	3315448	1	RT1-CE13	-	C	T	INTRON		NM_001008836
20	3315452	1	RT1-CE13	-	G	C	INTRON		NM_001008836
20	3315479	0.999	RT1-CE13	-	A	T	EXON	nonsynonymous	NM_001008836	W	R
20	3315488	1	RT1-CE13	-	T	C	EXON	nonsynonymous	NM_001008836	M	V
20	3315492	1	RT1-CE13	-	A	G	EXON	synonymous	NM_001008836	A	A
20	3315494	1	RT1-CE13	-	C	T	EXON	nonsynonymous	NM_001008836	A	T
20	3315500	0.994	RT1-CE13	-	C	G	EXON	nonsynonymous	NM_001008836	V	L
20	3315503	0.991	RT1-CE13	-	C	G	EXON	nonsynonymous	NM_001008836	A	P
20	3315537	1	RT1-CE13	-	A	G	EXON	synonymous	NM_001008836	V	V
20	3315542	0.944	RT1-CE13	-	C	T	EXON	nonsynonymous	NM_001008836	A	T
20	3315543	0.938	RT1-CE13	-	A	G	EXON	synonymous	NM_001008836	I	I
20	3315550	0.997	RT1-CE13	-	C	A	EXON	nonsynonymous	NM_001008836	R	I
20	3315551	1	RT1-CE13	-	T	C	EXON	nonsynonymous	NM_001008836	R	G
20	3315554	1	RT1-CE13	-	T	C	EXON	nonsynonymous	NM_001008836	M	V
20	3315567	1	RT1-CE13	-	G	T	EXON	synonymous	NM_001008836	S	S
20	3315572	1	RT1-CE13	-	A	G	EXON	nonsynonymous	NM_001008836	S	P
20	3315729	1	RT1-CE13	-	C	G	EXON	nonsynonymous	NM_001008836	E	Q
20	3315732	0.997	RT1-CE13	-	G	A	EXON	nonsynonymous	NM_001008836	P	S
20	3315938	0.994	RT1-CE13	-	C	T	EXON	nonsynonymous	NM_001008836	G	D
20	3315952	0.986	RT1-CE13	-	T	G	EXON	synonymous	NM_001008836	P	P
20	3316188	0.995	RT1-CE13	-	T	G	INTRON		NM_001008836
20	3316229	1	RT1-CE13	-	G	A	INTRON		NM_001008836
20	3316231	1	RT1-CE13	-	A	G	INTRON		NM_001008836
20	3316232	1	RT1-CE13	-	A	G	INTRON		NM_001008836
20	3316255	0.967	RT1-CE13	-	G		INTRON		NM_001008836
20	3316356	1	RT1-CE13	-	G	C	INTRON		NM_001008836
20	3316411	0.895	RT1-CE13	-	ACCTGGGTTCGGT		INTRON		NM_001008836
20	3317022	0.934	RT1-CE13	-	null	GCC	INTRON		NM_001008836
20	3317036	0.969	RT1-CE13	-	C	T	EXON	nonsynonymous	NM_001008836	R	H
20	3317850	1	RT1-CE13	-	G	C	INTRON		NM_001008836
20	3318128	1	LOC120098829	+	G	A	EXON,NON-CODING|INTRON,NON-CODING		XR_005497434|XR_005497433|XR_005497436|XR_005497435
20	3318150	1	LOC120098829	+	G	A	EXON,NON-CODING|INTRON,NON-CODING		XR_005497434|XR_005497433|XR_005497436|XR_005497435
20	3318423	0.992	LOC120098829	+	T	C	EXON,NON-CODING		XR_005497434|XR_005497433|XR_005497436|XR_005497435
20	3318434	0.998	LOC120098829	+	C	G	EXON,NON-CODING		XR_005497434|XR_005497433|XR_005497436|XR_005497435
20	3318456	1	LOC120098829	+	G	A	EXON,NON-CODING		XR_005497434|XR_005497433|XR_005497436|XR_005497435
20	3318575	0.995	LOC120098829	+	T	G	EXON,NON-CODING		XR_005497434|XR_005497433|XR_005497436|XR_005497435
20	3318736	1	LOC120098829	+	A		INTRON,NON-CODING		XR_005497434|XR_005497433|XR_005497436|XR_005497435
20	3318823	0.998	LOC120098829	+	G	A	INTRON,NON-CODING		XR_005497434|XR_005497433|XR_005497436|XR_005497435
20	3318860	1	LOC120098829	+	T	C	INTRON,NON-CODING		XR_005497434|XR_005497433|XR_005497436|XR_005497435
20	3319065	0.999	LOC120098829	+	A	G	INTRON,NON-CODING		XR_005497434|XR_005497433|XR_005497436|XR_005497435
20	3320613	1	LOC120098829	+	C	A	EXON,NON-CODING|INTRON,NON-CODING		XR_005497434|XR_005497433|XR_005497436|XR_005497435
20	3320619	1	LOC120098829	+	G	A	EXON,NON-CODING|INTRON,NON-CODING		XR_005497434|XR_005497433|XR_005497436|XR_005497435
20	3320629	1	LOC120098829	+	C	T	EXON,NON-CODING|INTRON,NON-CODING		XR_005497434|XR_005497433|XR_005497436|XR_005497435
20	3320660	1	LOC120098829	+	G	A	EXON,NON-CODING|INTRON,NON-CODING		XR_005497434|XR_005497433|XR_005497436|XR_005497435
20	3321555	1	LOC120098829	+	C	G	EXON,NON-CODING|INTRON,NON-CODING		XR_005497434|XR_005497433|XR_005497436|XR_005497435
20	3321617	1	LOC120098829	+	A	T	EXON,NON-CODING|INTRON,NON-CODING		XR_005497434|XR_005497433|XR_005497436|XR_005497435
20	3321652	0.995	LOC120098829	+	G	C	EXON,NON-CODING|INTRON,NON-CODING		XR_005497434|XR_005497433|XR_005497436|XR_005497435
20	3321804	1	LOC120098829	+	null	A	INTRON,NON-CODING		XR_005497434|XR_005497433|XR_005497436|XR_005497435
20	3321812	1	LOC120098829	+	A	C	EXON,NON-CODING|INTRON,NON-CODING		XR_005497434|XR_005497433|XR_005497436|XR_005497435
20	3321826	0.998	LOC120098829	+	A	T	EXON,NON-CODING|INTRON,NON-CODING		XR_005497434|XR_005497433|XR_005497436|XR_005497435
20	3321834	1	LOC120098829	+	G	T	EXON,NON-CODING|INTRON,NON-CODING		XR_005497434|XR_005497433|XR_005497436|XR_005497435
20	3321838	1	LOC120098829	+	C	G	EXON,NON-CODING|INTRON,NON-CODING		XR_005497434|XR_005497433|XR_005497436|XR_005497435
20	3321841	1	LOC120098829	+	A	G	EXON,NON-CODING|INTRON,NON-CODING		XR_005497434|XR_005497433|XR_005497436|XR_005497435
20	3321842	1	LOC120098829	+	C	T	EXON,NON-CODING|INTRON,NON-CODING		XR_005497434|XR_005497433|XR_005497436|XR_005497435
20	3321845	0.999	LOC120098829	+	T	G	EXON,NON-CODING|INTRON,NON-CODING		XR_005497434|XR_005497433|XR_005497436|XR_005497435
20	3321851	1	LOC120098829	+	C	G	EXON,NON-CODING|INTRON,NON-CODING		XR_005497434|XR_005497433|XR_005497436|XR_005497435
20	3321856	1	LOC120098829	+	T	A	EXON,NON-CODING|INTRON,NON-CODING		XR_005497434|XR_005497433|XR_005497436|XR_005497435
20	3321862	1	LOC120098829	+	A	G	EXON,NON-CODING|INTRON,NON-CODING		XR_005497434|XR_005497433|XR_005497436|XR_005497435
20	3321960	0.949	LOC120098829	+	C	G	EXON,NON-CODING|INTRON,NON-CODING		XR_005497434|XR_005497433|XR_005497436|XR_005497435
20	3322151	0.995	LOC120098829	+	C	A	EXON,NON-CODING|INTRON,NON-CODING		XR_005497434|XR_005497433|XR_005497436|XR_005497435
20	3322158	1	LOC120098829	+	C	A	EXON,NON-CODING|INTRON,NON-CODING		XR_005497434|XR_005497433|XR_005497436|XR_005497435
20	3322160	0.985	LOC120098829	+	A	G	EXON,NON-CODING|INTRON,NON-CODING		XR_005497434|XR_005497433|XR_005497436|XR_005497435
20	3322165	1	LOC120098829	+	G	T	EXON,NON-CODING|INTRON,NON-CODING		XR_005497434|XR_005497433|XR_005497436|XR_005497435
20	3322191	1	LOC120098829	+	T	C	EXON,NON-CODING|INTRON,NON-CODING		XR_005497434|XR_005497433|XR_005497436|XR_005497435
20	3322208	0.986	LOC120098829	+	A	C	EXON,NON-CODING|INTRON,NON-CODING		XR_005497434|XR_005497433|XR_005497436|XR_005497435
20	3322224	0.997	LOC120098829	+	A	G	EXON,NON-CODING|INTRON,NON-CODING		XR_005497434|XR_005497433|XR_005497436|XR_005497435
20	3322232	0.998	LOC120098829	+	C	T	EXON,NON-CODING|INTRON,NON-CODING		XR_005497434|XR_005497433|XR_005497436|XR_005497435
20	3322256	1	LOC120098829	+	null	T	EXON,NON-CODING|INTRON,NON-CODING		XR_005497434|XR_005497433|XR_005497436|XR_005497435
20	3322271	0.906	LOC120098829	+	G	A	EXON,NON-CODING|INTRON,NON-CODING		XR_005497434|XR_005497433|XR_005497436|XR_005497435
20	3322748	0.927	LOC120098829	+	G	A	EXON,NON-CODING|INTRON,NON-CODING		XR_005497434|XR_005497433|XR_005497436|XR_005497435
20	3322790	0.894	LOC120098829	+	A	G	EXON,NON-CODING|INTRON,NON-CODING		XR_005497434|XR_005497433|XR_005497436|XR_005497435
20	3322791	0.931	LOC120098829	+	C	A	EXON,NON-CODING|INTRON,NON-CODING		XR_005497434|XR_005497433|XR_005497436|XR_005497435
20	3322794	0.97	LOC120098829	+	G	A	EXON,NON-CODING|INTRON,NON-CODING		XR_005497434|XR_005497433|XR_005497436|XR_005497435
20	3322799	0.993	LOC120098829	+	T	A	EXON,NON-CODING|INTRON,NON-CODING		XR_005497434|XR_005497433|XR_005497436|XR_005497435
20	3329931	1			null	C
20	3330141	0.972			T	C
20	3330278	0.872			G	A
20	3330503	0.996			A	T
20	3330561	0.989			AC
20	3330567	1			A	G
20	3330571	1			C	T
20	3330785	0.964	Sacm2l-ps7	-	C	T
20	3330786	0.918	Sacm2l-ps7	-	C	T
20	3331061	1	Sacm2l-ps7	-	T	C
20	3331118	0.997	Sacm2l-ps7	-	A	T
20	3331137	1	Sacm2l-ps7	-	T	C
20	3331140	1	Sacm2l-ps7	-	T	A
20	3331190	0.998	Sacm2l-ps7	-	T	C
20	3331217	0.976	Sacm2l-ps7	-	null	ACC
20	3331771	1	Sacm2l-ps5	-	T	C
20	3331778	1	Sacm2l-ps5	-	G	T
20	3332060	1	Sacm2l-ps5	-	G	T
20	3332415	0.998	Sacm2l-ps5	-	C	G
20	3332421	0.989	Sacm2l-ps5	-	T	C
20	3332421	0.989	Sacm2l-ps5	-	null	T
20	3332432	1	Sacm2l-ps5	-	GGGT
20	3332465	1	Sacm2l-ps5	-	T	C
20	3332486	1	Sacm2l-ps5	-	G	A
20	3332488	1	Sacm2l-ps5	-	C	G
20	3332582	0.986	Sacm2l-ps5	-	G	A
20	3332585	0.962	Sacm2l-ps5	-	G	T
20	3332604	0.879	Sacm2l-ps5	-	C	T
20	3332707	1	Sacm2l-ps5	-	G	T
20	3332721	0.919	Sacm2l-ps5	-	C	G
20	3333079	1			T	A
20	3333081	1			CAGG
20	3333086	1			null	CC
20	3333087	1			C	T
20	3333099	1			null	T
20	3333178	0.977			G	A
20	3333202	1			A	T
20	3333210	1			G	A
20	3333214	1			C	T
20	3333234	1			T	C
20	3333245	0.997			A	G
20	3333246	0.989			C	G
20	3333253	0.997			C	G
20	3333254	1			C	T
20	3333262	1			G	A
20	3333271	1			G	A
20	3333296	1			C	T
20	3333303	1			null	CT
20	3333522	0.844			T	C
20	3333978	1			A	G
20	3333984	0.997			C	T
20	3333986	0.98			G	A
20	3334004	0.995			G	A
20	3334013	1			G	A
20	3334058	0.962			A	G
20	3334078	0.998			C	A
20	3334816	0.787			T	C
20	3334828	1			A	G
20	3334836	0.997			G	A
20	3337141	1			T	C
20	3337145	0.819			C	A
20	3340717	0.792	RT1-CE12	-	A	G	INTRON		NM_001008835
20	3340719	0.819	RT1-CE12	-	C	T	INTRON		NM_001008835
20	3340720	0.814	RT1-CE12	-	C	T	INTRON		NM_001008835
20	3340940	0.751	RT1-CE12	-	T	C	INTRON		NM_001008835
20	3341014	0.995	RT1-CE12	-	null	G	INTRON		NM_001008835
20	3341016	0.997	RT1-CE12	-	T		INTRON		NM_001008835
20	3341017	0.998	RT1-CE12	-	G	A	INTRON		NM_001008835
20	3341029	0.991	RT1-CE12	-	T		INTRON		NM_001008835
20	3341034	0.998	RT1-CE12	-	A	G	INTRON		NM_001008835
20	3341037	0.999	RT1-CE12	-	T	G	INTRON		NM_001008835
20	3341059	0.847	RT1-CE12	-	T	G	INTRON		NM_001008835
20	3341069	0.959	RT1-CE12	-	G	C	INTRON		NM_001008835
20	3341258	0.864	RT1-CE12	-	G	T	INTRON		NM_001008835
20	3341323	0.819	RT1-CE12	-	C	T	INTRON		NM_001008835
20	3341468	1	RT1-CE12	-	null	C	INTRON		NM_001008835
20	3341478	1	RT1-CE12	-	T	C	INTRON		NM_001008835
20	3341479	1	RT1-CE12	-	C	G	INTRON		NM_001008835
20	3341497	1	RT1-CE12	-	C	A	EXON	synonymous	NM_001008835	T	T
20	3341509	1	RT1-CE12	-	G	T	EXON	synonymous	NM_001008835	L	L
20	3341510	1	RT1-CE12	-	A	C	EXON	nonsynonymous	NM_001008835	L	R
20	3341554	1	RT1-CE12	-	A	G	EXON	synonymous	NM_001008835	N	N
20	3341579	1	RT1-CE12	-	C	G	EXON	nonsynonymous	NM_001008835	R	P
20	3341897	0.994	RT1-CE12	-	T	C	INTRON		NM_001008835
20	3341908	0.996	RT1-CE12	-	C	T	INTRON		NM_001008835
20	3342106	0.998	RT1-CE12	-	C	A	EXON	nonsynonymous	NM_001008835	W	C
20	3342111	0.987	RT1-CE12	-	G	C	EXON	nonsynonymous	NM_001008835	R	G
20	3342118	0.824	RT1-CE12	-	C	A	EXON	synonymous	NM_001008835	P	P
20	3342123	0.867	RT1-CE12	-	C		EXON	nonsynonymous	NM_001008835	E	S
20	3342145	0.98	RT1-CE12	-	A	G	EXON	synonymous	NM_001008835	S	S
20	3342156	0.979	RT1-CE12	-	G	A	EXON	nonsynonymous	NM_001008835	R	C
20	3342168	0.991	RT1-CE12	-	T	C	EXON	nonsynonymous	NM_001008835	T	A
20	3342183	0.986	RT1-CE12	-	C	G	EXON	nonsynonymous	NM_001008835	G	R
20	3342189	1	RT1-CE12	-	C	T	EXON	nonsynonymous	NM_001008835	E	K
20	3342204	0.962	RT1-CE12	-	C	T	EXON	nonsynonymous	NM_001008835	E	K
20	3342210	0.995	RT1-CE12	-	G	A	EXON	nonsynonymous	NM_001008835	L	F
20	3342226	0.997	RT1-CE12	-	G	A	EXON	synonymous	NM_001008835	A	A
20	3342229	1	RT1-CE12	-	G	A	EXON	synonymous	NM_001008835	T	T
20	3342382	0.79	RT1-CE12	-	G	C	INTRON		NM_001008835
20	3342383	0.833	RT1-CE12	-	G	A	INTRON		NM_001008835
20	3342385	0.974	RT1-CE12	-	C	T	INTRON		NM_001008835
20	3342386	0.987	RT1-CE12	-	G	T	INTRON		NM_001008835
20	3342387	0.989	RT1-CE12	-	C	G	INTRON		NM_001008835
20	3342395	0.917	RT1-CE12	-	T	C	INTRON		NM_001008835
20	3342446	0.954	RT1-CE12	-	C	G	INTRON		NM_001008835
20	3342452	0.901	RT1-CE12	-	G	C	INTRON		NM_001008835
20	3342459	0.935	RT1-CE12	-	A	G	INTRON		NM_001008835
20	3342475	0.98	RT1-CE12	-	G	A	EXON	nonsynonymous	NM_001008835	T	I
20	3342476	0.951	RT1-CE12	-	T	C	EXON	nonsynonymous	NM_001008835	T	A
20	3342501	0.893	RT1-CE12	-	null	TA	EXON	synonymous	NM_001008835	L	L
20	3342502	0.92	RT1-CE12	-	AGG		EXON	nonsynonymous	NM_001008835	L	R
20	3342505	0.995	RT1-CE12	-	A	G	EXON	nonsynonymous	NM_001008835	L	P
20	3342507	0.994	RT1-CE12	-	C	T	EXON	synonymous	NM_001008835	L	L
20	3342511	0.999	RT1-CE12	-	A	G	EXON	nonsynonymous	NM_001008835	L	S
20	3342517	1	RT1-CE12	-	G	A	EXON	nonsynonymous	NM_001008835	P	L
20	3342526	0.999	RT1-CE12	-	A	G	EXON	nonsynonymous	NM_001008835	V	A
20	3342538	1			null	TATCCC
20	3342541	1			C	A
20	3342548	1			G	A
20	3342549	1			C	G
20	3342557	1			A	T
20	3342567	1			G	T
20	3342573	1			T	C
20	3342604	1			G	T
20	3342615	1			G	A
20	3342620	1			T	A
20	3342626	1			null	C
20	3342627	1			null	G
20	3342635	1			TG
20	3342658	1			G	A
20	3342680	1			G	T
20	3342700	1			G	A
20	3342701	1			C	G
20	3342704	0.994			A	T
20	3342706	0.936			A	T
20	3342708	0.849			A	G
20	3342730	0.998			TAGC
20	3342744	0.778			G	A
20	3342804	1			C	A
20	3342902	0.997			C	T
20	3342903	1			G	A
20	3342914	1			C	T
20	3342924	1			G	A
20	3342940	0.999			T	C
20	3342960	1			A
20	3342968	1			G	A
20	3342970	1			A
20	3343002	0.999			C	G
20	3343013	1			A	G
20	3343017	0.995			C	T
20	3343030	0.972			T	A
20	3343035	1			G	C
20	3343041	1			C	T
20	3343049	1			C	T
20	3343050	1			G	A
20	3343052	1			C
20	3343054	1			C	G
20	3343063	1			T	G
20	3343064	1			G	C
20	3343152	1			A	G
20	3343156	1			T	C
20	3343164	1			G	T
20	3343218	0.999			A	T
20	3343234	0.975			A	T
20	3343325	1			G	A
20	3343332	1			C	T
20	3343351	0.998			G	C
20	3343358	1			C	A
20	3343365	1			G
20	3343370	1			T	A
20	3343376	0.996			G	A
20	3343403	0.985			T
20	3343419	1			C	T
20	3343429	0.996			G	T
20	3343443	1			null	GA
20	3343449	0.997			C	T
20	3343453	1			C	T
20	3343590	0.996			A
20	3343699	1			G	A
20	3343720	1			A	G
20	3343726	0.999			C	T
20	3343738	0.996			C	T
20	3343752	0.992			G	A
20	3343763	1			G	T
20	3343786	0.992			G	T
20	3343845	1			A	G
20	3343893	1			G	C
20	3343896	1			T	C
20	3343934	1			T	C
20	3343981	1			T
20	3343984	1			A	G
20	3343989	1			C	T
20	3344000	1			G	T
20	3344050	1			A	G
20	3344051	1			G	A
20	3344069	1			A	C
20	3344086	0.9			G	A
20	3344303	1			G	A
20	3344324	1			T	A
20	3344325	1			G	T
20	3344605	0.976			A	C
20	3344774	0.897			G	A
20	3344861	0.887			null	A
20	3344899	0.98			G	C
20	3344975	0.959			G	A
20	3345639	0.983			C	G
20	3345727	0.988			C	A
20	3346153	0.997			G	T
20	3346166	0.983			G	A
20	3346229	0.888			C	G
20	3346242	1			G	T
20	3346375	0.991			T	A
20	3346443	0.997			T	C
20	3346586	1			T
20	3346587	1			A	C
20	3346592	1			C	T
20	3346623	1			A	C
20	3348613	0.999			A
20	3349753	1			A	G
20	3349764	1			C	A
20	3349791	0.999			C	T
20	3350653	0.99			G	A
20	3351278	0.938			C	A
20	3351398	1			C	A
20	3351414	0.998			G	T
20	3351488	0.966			C	T
20	3351489	0.986			A	G
20	3351888	1			A
20	3351918	1			A	G
20	3351919	0.963			A	T
20	3352027	0.974			C	T
20	3352040	1			C	T
20	3352228	0.995			A	T
20	3352456	1			T	C
20	3352672	0.998			A	G
20	3352685	0.997			C	A
20	3352711	0.955			T	A
20	3352727	1			G	A
20	3352762	1			G	A
20	3352763	1			C	A
20	3357511	0.803	RT1-CE11	-	C	A	EXON	synonymous	NM_001008834	L	L
20	3358267	0.809	RT1-CE11	-	T		INTRON		NM_001008834
20	3358279	0.911	RT1-CE11	-	T	G	INTRON		NM_001008834
20	3358282	0.924	RT1-CE11	-	C	G	INTRON		NM_001008834
20	3358294	0.857	RT1-CE11	-	G	A	INTRON		NM_001008834
20	3358313	1	RT1-CE11	-	G	C	INTRON		NM_001008834
20	3358314	1	RT1-CE11	-	G	A	INTRON		NM_001008834
20	3358335	1	RT1-CE11	-	null	G	INTRON		NM_001008834
20	3358339	0.966	RT1-CE11	-	G	C	INTRON		NM_001008834
20	3359980	0.997	LOC120098832	+	G	A	INTRON,NON-CODING		XR_005497439
20	3359989	1	LOC120098832	+	C	G	INTRON,NON-CODING		XR_005497439
20	3360015	1	LOC120098832	+	C	T	INTRON,NON-CODING		XR_005497439
20	3360045	1	LOC120098832	+	TA		INTRON,NON-CODING		XR_005497439
20	3360182	0.993	LOC120098832	+	G	T	INTRON,NON-CODING		XR_005497439
20	3360187	0.998	LOC120098832	+	C	G	INTRON,NON-CODING		XR_005497439
20	3360188	1	LOC120098832	+	A	G	INTRON,NON-CODING		XR_005497439
20	3360210	0.833	LOC120098832	+	C	A	INTRON,NON-CODING		XR_005497439
20	3360302	0.988	LOC120098832	+	A	G	INTRON,NON-CODING		XR_005497439
20	3360418	0.998	LOC120098832	+	C	T	INTRON,NON-CODING		XR_005497439
20	3360424	0.998	LOC120098832	+	C	G	INTRON,NON-CODING		XR_005497439
20	3360429	1	LOC120098832	+	T	C	INTRON,NON-CODING		XR_005497439
20	3360448	1	LOC120098832	+	A	T	INTRON,NON-CODING		XR_005497439
20	3360455	1	LOC120098832	+	G		INTRON,NON-CODING		XR_005497439
20	3360461	1	LOC120098832	+	C	G	INTRON,NON-CODING		XR_005497439
20	3360690	1	LOC120098832	+	C	G	INTRON,NON-CODING		XR_005497439
20	3360706	0.993	LOC120098832	+	A	T	INTRON,NON-CODING		XR_005497439
20	3360738	0.849	LOC120098832	+	T	A	INTRON,NON-CODING		XR_005497439
20	3360808	1	LOC120098832	+	C	G	INTRON,NON-CODING		XR_005497439
20	3360865	1	LOC120098832	+	G	A	INTRON,NON-CODING		XR_005497439
20	3360869	1	LOC120098832	+	A	T	INTRON,NON-CODING		XR_005497439
20	3360887	1	LOC120098832	+	A	C	INTRON,NON-CODING		XR_005497439
20	3361513	0.972	LOC120098832	+	null	G	INTRON,NON-CODING		XR_005497439
20	3363403	1	LOC120098832	+	C	G	INTRON,NON-CODING		XR_005497439
20	3366999	1	LOC120098832|LOC120098830	+|-	C	T	INTRON,NON-CODING		XR_005497437
20	3370533	0.999	LOC120098832|LOC120098830	+|-	T		EXON,NON-CODING|INTRON,NON-CODING		XR_005497437|XR_005497441
20	3370537	1	LOC120098832|LOC120098830	+|-	CC		EXON,NON-CODING|INTRON,NON-CODING		XR_005497437|XR_005497441
20	3377229	0.994	LOC120098832	+	A	T
20	3377239	0.992	LOC120098832	+	C	T
20	3377270	0.985	LOC120098832	+	A	G
20	3377458	1	LOC120098832|RT1-CE10	+|-	C	T	INTRON		NM_001008833
20	3377470	0.997	LOC120098832|RT1-CE10	+|-	A	G	INTRON		NM_001008833
20	3377493	0.898	LOC120098832|RT1-CE10	+|-	C	A	INTRON		NM_001008833
20	3377505	1	LOC120098832|RT1-CE10	+|-	A	C	INTRON		NM_001008833
20	3377530	1	LOC120098832|RT1-CE10	+|-	C	T	EXON	nonsynonymous	NM_001008833	A	T	benign
20	3377536	1	LOC120098832|RT1-CE10	+|-	T	C	EXON	nonsynonymous	NM_001008833	T	A	benign
20	3377537	1	LOC120098832|RT1-CE10	+|-	G	A	EXON	synonymous	NM_001008833	Y	Y
20	3377651	0.835	LOC120098832|RT1-CE10	+|-	null	CC	INTRON		NM_001008833
20	3377655	0.996	LOC120098832|RT1-CE10	+|-	G	C	INTRON		NM_001008833
20	3377657	0.992	LOC120098832|RT1-CE10	+|-	G	A	INTRON		NM_001008833
20	3377662	1	LOC120098832|RT1-CE10	+|-	T	A	INTRON		NM_001008833
20	3377662	1	LOC120098832|RT1-CE10	+|-	null	CA	INTRON		NM_001008833
20	3377665	1	LOC120098832|RT1-CE10	+|-	GC		INTRON		NM_001008833
20	3377724	1	LOC120098832|RT1-CE10	+|-	C	T	INTRON		NM_001008833
20	3377761	1	LOC120098832|RT1-CE10	+|-	null	GTTT	EXON	nonsynonymous	NM_001008833	V	E
20	3377764	1	LOC120098832|RT1-CE10	+|-	null	T	EXON	nonsynonymous	NM_001008833	V	D
20	3377766	1	LOC120098832|RT1-CE10	+|-	G	A	EXON	nonsynonymous	NM_001008833	A	V	benign
20	3377766	1	LOC120098832|RT1-CE10	+|-	null	AG	EXON	synonymous	NM_001008833	A	A
20	3377770	0.995	LOC120098832|RT1-CE10	+|-	CCG		EXON	nonsynonymous	NM_001008833	V	W
20	3377773	0.993	LOC120098832|RT1-CE10	+|-	C	T	EXON	nonsynonymous	NM_001008833	A	T	benign
20	3377778	0.991	LOC120098832|RT1-CE10	+|-	C	G	EXON	nonsynonymous	NM_001008833	G	A	benign
20	3377791	0.981	LOC120098832|RT1-CE10	+|-	A	C	EXON	nonsynonymous	NM_001008833	L	C|V	benign
20	3377795	0.997	LOC120098832|RT1-CE10	+|-	T		EXON	synonymous	NM_001008833	V	V
20	3377800	0.999	LOC120098832|RT1-CE10	+|-	null	TG	EXON	nonsynonymous	NM_001008833	F	S
20	3377801	0.999	LOC120098832|RT1-CE10	+|-	G	A	EXON	synonymous	NM_001008833	V	V
20	3377804	1	LOC120098832|RT1-CE10	+|-	A	T	EXON	synonymous	NM_001008833	A	A
20	3377808	1	LOC120098832|RT1-CE10	+|-	AA		EXON	nonsynonymous	NM_001008833	L	W
20	3377826	0.958	LOC120098832|RT1-CE10	+|-	G	T	EXON	nonsynonymous	NM_001008833	S	Y	benign
20	3377978	0.998	LOC120098832|RT1-CE10	+|-	T	A	EXON	nonsynonymous	NM_001008833	T	S	benign
20	3378021	1	LOC120098832|RT1-CE10	+|-	A	C	EXON	nonsynonymous	NM_001008833	N	K	benign
20	3378022	1	LOC120098832|RT1-CE10	+|-	T	C	EXON	nonsynonymous	NM_001008833	N	S	benign
20	3379382	0.974	LOC120098832|RT1-CE10	+|-	C	A	EXON	nonsynonymous	NM_001008833	R	I	possibly damaging
20	3379391	1	LOC120098832|RT1-CE10	+|-	A	G	EXON	nonsynonymous	NM_001008833	V	A	benign
20	3379396	0.999	LOC120098832|RT1-CE10	+|-	T	A	EXON	nonsynonymous	NM_001008833	E	D	benign
20	3379397	1	LOC120098832|RT1-CE10	+|-	T	G	EXON	nonsynonymous	NM_001008833	E	A	benign
20	3379398	0.998	LOC120098832|RT1-CE10	+|-	C	T	EXON	nonsynonymous	NM_001008833	E	K	benign
20	3379400	1	LOC120098832|RT1-CE10	+|-	C	T	EXON	nonsynonymous	NM_001008833	R	K	benign
20	3379401	1	LOC120098832|RT1-CE10	+|-	T	G	EXON	synonymous	NM_001008833	R	R
20	3379402	0.996	LOC120098832|RT1-CE10	+|-	C	A	EXON	nonsynonymous	NM_001008833	E	D	benign
20	3379404	0.99	LOC120098832|RT1-CE10	+|-	C	G	EXON	nonsynonymous	NM_001008833	E	Q	benign
20	3379421	0.789	LOC120098832|RT1-CE10	+|-	T	A	EXON	nonsynonymous	NM_001008833	K	M	benign
20	3379424	0.991	LOC120098832|RT1-CE10	+|-	T	C	EXON	nonsynonymous	NM_001008833	Q	R	benign
20	3379435	0.777	LOC120098832|RT1-CE10	+|-	G	T	EXON	nonsynonymous	NM_001008833	D	E	probably damaging
20	3379438	0.988	LOC120098832|RT1-CE10	+|-	C	T	EXON	synonymous	NM_001008833	A	A
20	3379442	1	LOC120098832|RT1-CE10	+|-	G	A	EXON	nonsynonymous	NM_001008833	A	V	possibly damaging
20	3379489	1	LOC120098832|RT1-CE10	+|-	G	A	EXON	synonymous	NM_001008833	D	D
20	3379500	1	LOC120098832|RT1-CE10	+|-	G	A	EXON	nonsynonymous	NM_001008833	H	Y	benign
20	3379525	0.992	LOC120098832|RT1-CE10	+|-	C	T	EXON	nonsynonymous	NM_001008833	W	*
20	3379527	0.999	LOC120098832|RT1-CE10	+|-	A	C	EXON	nonsynonymous	NM_001008833	W	G	benign
20	3379958	1	LOC120098832|RT1-CE10	+|-	G	A	EXON	synonymous	NM_001008833	I	I
20	3379962	0.994	LOC120098832|RT1-CE10	+|-	T	A	EXON	nonsynonymous	NM_001008833	Y	F	benign
20	3379991	0.934	LOC120098832|RT1-CE10	+|-	C	T	EXON	synonymous	NM_001008833	V	V
20	3380016	1	LOC120098832|RT1-CE10	+|-	C	G	EXON	nonsynonymous	NM_001008833	W	S	benign
20	3380957	0.993	LOC120098832	+	A	C
20	3380960	0.991	LOC120098832	+	T	A
20	3380963	0.967	LOC120098832	+	G	A
20	3380972	0.948	LOC120098832	+	C	A
20	3381350	1	LOC120098832	+	T	C
20	3381588	0.999	LOC120098832	+	A	T
20	3381613	0.99	LOC120098832	+	G	C
20	3381621	1	LOC120098832	+	C	G
20	3381678	0.996	LOC120098832	+	G	A
20	3381977	0.8	LOC120098832	+	T	C
20	3381979	0.763	LOC120098832	+	T	C
20	3382335	1	LOC120098832	+	A	G
20	3382714	0.945	LOC120098832	+	G	C
20	3382851	1			G	A
20	3382878	1			A	G
20	3382895	1			A	T
20	3382896	1			C	T
20	3382919	0.773			T	G
20	3382921	0.977			null	GT
20	3382931	1			A	T
20	3382932	0.992			T	C
20	3382935	1			C	A
20	3382937	1			A	G
20	3382942	1			C	T
20	3382956	1			A	T
20	3382962	0.988			A	T
20	3382966	0.98			C
20	3383006	0.999			G	A
20	3383093	0.998			T	G
20	3383905	0.999			T	G
20	3384218	1			A	T
20	3384298	1			T	C
20	3384305	0.812			T
20	3384351	0.995			C	T
20	3384367	0.999			A	G
20	3384414	0.823			T	C
20	3385877	1			C
20	3385887	1			null	A
20	3385915	0.988			A	C
20	3385950	1			C	T
20	3386347	0.827			C	A
20	3390734	0.989			A	G
20	3390761	0.9			C	T
20	3390769	0.998			A	T
20	3390770	0.997			C	T
20	3390781	0.816			C	A
20	3390825	0.864			A	C
20	3392169	0.754			T	C
20	3392175	0.778			C	T
20	3392327	0.923			G	A
20	3392708	0.81			A	T
20	3392716	0.94			G	A
20	3392734	0.956			C	G
20	3392736	0.961			C	T
20	3392746	0.91			C	T
20	3392747	0.978			G	A
20	3392757	0.995			C	T
20	3392810	1			G	A
20	3392826	1			C	T
20	3392889	0.868			T	A
20	3392900	0.851			C	T
20	3392901	0.838			C	A
20	3393546	0.935			G	C
20	3393702	0.998			G	A
20	3393718	0.986			C	A
20	3393727	0.991			C	T
20	3393778	0.996			A	T
20	3393785	0.966			A
20	3393796	0.997			GG
20	3393823	0.962			G	A
20	3393866	0.796			T	C
20	3394435	0.998			G	A
20	3394677	1			T	A
20	3394678	0.998			T	C
20	3394685	0.977			C
20	3394740	1			C
20	3394783	1			G	C
20	3394895	1			A
20	3395034	1			ATAG
20	3395415	0.99			G	C
20	3395474	0.996			G	A
20	3395548	0.995			G	A
20	3395550	0.998			G	T
20	3395554	0.998			G	A
20	3395594	0.76			G	A
20	3395784	0.985			C	T
20	3395787	0.847			T	G
20	3396481	0.887			T	C
20	3396488	0.919			G	T
20	3398497	1			A
20	3399047	1			C	G
20	3399102	1			G	A
20	3399103	0.996			G	A
20	3399116	1			T	C
20	3399515	0.91			T	G
20	3399649	1			A	G
20	3399813	1			C	T
20	3399818	0.998			A	G
20	3399820	0.998			C	T
20	3399837	0.975			T	C
20	3399843	0.982			T	C
20	3399938	0.881			A	C
20	3401167	0.991			G	A
20	3405099	1	RT1-CE5|RT1-CE9-ps1	-|-	A	G	INTRON|INTRON,NON-CODING		XM_039098657|XM_039098656|NM_001008843|XM_039098667|NM_001033986|XM_039098659|XM_039098658|XM_039098669|XM_039098664|XM_039098663|XM_039098655|XM_039098666|XM_039098665|XR_005497232|XR_005497231|XM_039098660|XM_039098671|XM_039098670|XM_039098662|XM_039098673|XM_039098672|XM_039098661
20	3405105	0.994	RT1-CE5|RT1-CE9-ps1	-|-	G	A	INTRON|INTRON,NON-CODING		XM_039098657|NM_001033986|XM_039098667|NM_001008843|XM_039098656|XM_039098659|XM_039098658|XM_039098669|XM_039098664|XM_039098663|XM_039098655|XM_039098666|XM_039098665|XR_005497232|XR_005497231|XM_039098671|XM_039098660|XM_039098670|XM_039098673|XM_039098662|XM_039098661|XM_039098672
20	3405117	1	RT1-CE5|RT1-CE9-ps1	-|-	A	G	INTRON|INTRON,NON-CODING		XM_039098657|XM_039098667|NM_001008843|NM_001033986|XM_039098656|XM_039098659|XM_039098669|XM_039098658|XM_039098664|XM_039098663|XM_039098655|XM_039098666|XM_039098665|XR_005497232|XR_005497231|XM_039098660|XM_039098671|XM_039098670|XM_039098673|XM_039098662|XM_039098672|XM_039098661
20	3405119	1	RT1-CE5|RT1-CE9-ps1	-|-	AG		INTRON|INTRON,NON-CODING		XM_039098657|NM_001033986|XM_039098656|NM_001008843|XM_039098667|XM_039098659|XM_039098658|XM_039098669|XM_039098664|XM_039098663|XM_039098655|XM_039098666|XM_039098665|XR_005497232|XR_005497231|XM_039098660|XM_039098671|XM_039098670|XM_039098662|XM_039098673|XM_039098672|XM_039098661
20	3405122	0.997	RT1-CE5|RT1-CE9-ps1	-|-	G	C	INTRON|INTRON,NON-CODING		XM_039098657|XM_039098656|XM_039098667|NM_001008843|NM_001033986|XM_039098659|XM_039098669|XM_039098658|XM_039098664|XM_039098663|XM_039098655|XM_039098666|XM_039098665|XR_005497232|XR_005497231|XM_039098671|XM_039098660|XM_039098670|XM_039098673|XM_039098662|XM_039098661|XM_039098672
20	3405123	0.956	RT1-CE5|RT1-CE9-ps1	-|-	G	A	INTRON|INTRON,NON-CODING		XM_039098657|XM_039098667|NM_001008843|NM_001033986|XM_039098656|XM_039098659|XM_039098669|XM_039098658|XM_039098664|XM_039098663|XM_039098666|XM_039098655|XM_039098665|XR_005497232|XR_005497231|XM_039098671|XM_039098660|XM_039098670|XM_039098673|XM_039098662|XM_039098672|XM_039098661
20	3405136	0.998	RT1-CE5|RT1-CE9-ps1	-|-	T	A	INTRON|INTRON,NON-CODING		XM_039098657|XM_039098667|XM_039098656|NM_001008843|NM_001033986|XM_039098659|XM_039098669|XM_039098658|XM_039098664|XM_039098663|XM_039098666|XM_039098655|XM_039098665|XR_005497232|XR_005497231|XM_039098660|XM_039098671|XM_039098670|XM_039098673|XM_039098662|XM_039098672|XM_039098661
20	3408024	0.971	RT1-CE5	-	A	G	INTRON|INTRON,NON-CODING		XM_039098657|XM_039098656|NM_001033986|NM_001008843|XM_039098667|XM_039098659|XM_039098669|XM_039098658|XM_039098664|XM_039098663|XM_039098655|XM_039098666|XM_039098665|XR_005497232|XR_005497231|XM_039098671|XM_039098660|XM_039098670|XM_039098662|XM_039098673|XM_039098672|XM_039098661
20	3408040	0.927	RT1-CE5	-	T	C	INTRON|INTRON,NON-CODING		XM_039098657|NM_001033986|XM_039098656|NM_001008843|XM_039098667|XM_039098659|XM_039098669|XM_039098658|XM_039098664|XM_039098663|XM_039098666|XM_039098655|XM_039098665|XR_005497232|XR_005497231|XM_039098660|XM_039098671|XM_039098670|XM_039098662|XM_039098673|XM_039098672|XM_039098661
20	3408095	1	RT1-CE5	-	T	A	INTRON|INTRON,NON-CODING		XM_039098657|NM_001033986|XM_039098667|NM_001008843|XM_039098656|XM_039098659|XM_039098669|XM_039098658|XM_039098664|XM_039098663|XM_039098655|XM_039098666|XM_039098665|XR_005497232|XR_005497231|XM_039098671|XM_039098660|XM_039098670|XM_039098662|XM_039098673|XM_039098661|XM_039098672
20	3408096	0.998	RT1-CE5	-	G	T	INTRON|INTRON,NON-CODING		XM_039098657|NM_001033986|XM_039098656|XM_039098667|NM_001008843|XM_039098659|XM_039098669|XM_039098658|XM_039098664|XM_039098663|XM_039098655|XM_039098666|XM_039098665|XR_005497232|XR_005497231|XM_039098660|XM_039098671|XM_039098670|XM_039098662|XM_039098673|XM_039098661|XM_039098672
20	3408099	0.979	RT1-CE5	-	A	G	INTRON|INTRON,NON-CODING		XM_039098657|NM_001008843|NM_001033986|XM_039098667|XM_039098656|XM_039098659|XM_039098669|XM_039098658|XM_039098664|XM_039098663|XM_039098655|XM_039098666|XM_039098665|XR_005497232|XR_005497231|XM_039098660|XM_039098671|XM_039098670|XM_039098662|XM_039098673|XM_039098672|XM_039098661
20	3408264	0.984	RT1-CE5	-	G	A	INTRON|INTRON,NON-CODING		XM_039098657|XM_039098667|XM_039098656|NM_001033986|NM_001008843|XM_039098659|XM_039098669|XM_039098658|XM_039098664|XM_039098663|XM_039098655|XM_039098666|XM_039098665|XR_005497232|XR_005497231|XM_039098671|XM_039098660|XM_039098670|XM_039098662|XM_039098673|XM_039098672|XM_039098661
20	3408269	0.995	RT1-CE5	-	G	T	INTRON|INTRON,NON-CODING		XM_039098657|NM_001033986|XM_039098656|NM_001008843|XM_039098667|XM_039098659|XM_039098669|XM_039098658|XM_039098664|XM_039098663|XM_039098666|XM_039098655|XM_039098665|XR_005497232|XR_005497231|XM_039098671|XM_039098660|XM_039098670|XM_039098662|XM_039098673|XM_039098672|XM_039098661
20	3408276	0.929	RT1-CE5	-	A	G	INTRON|INTRON,NON-CODING		XM_039098657|XM_039098656|XM_039098667|NM_001033986|NM_001008843|XM_039098659|XM_039098658|XM_039098669|XM_039098664|XM_039098663|XM_039098666|XM_039098655|XM_039098665|XR_005497232|XR_005497231|XM_039098660|XM_039098671|XM_039098670|XM_039098662|XM_039098673|XM_039098661|XM_039098672
20	3408328	0.964	RT1-CE5	-	T	C	INTRON|INTRON,NON-CODING		XM_039098657|XM_039098667|NM_001033986|NM_001008843|XM_039098656|XM_039098659|XM_039098658|XM_039098669|XM_039098664|XM_039098663|XM_039098666|XM_039098655|XM_039098665|XR_005497232|XR_005497231|XM_039098660|XM_039098671|XM_039098670|XM_039098662|XM_039098673|XM_039098661|XM_039098672
20	3408329	0.968	RT1-CE5	-	G	A	INTRON|INTRON,NON-CODING		XM_039098657|XM_039098667|NM_001033986|XM_039098656|NM_001008843|XM_039098659|XM_039098658|XM_039098669|XM_039098664|XM_039098663|XM_039098655|XM_039098666|XM_039098665|XR_005497232|XR_005497231|XM_039098660|XM_039098671|XM_039098670|XM_039098662|XM_039098673|XM_039098661|XM_039098672
20	3408336	0.991	RT1-CE5	-	G	T	INTRON|INTRON,NON-CODING		XM_039098657|NM_001033986|NM_001008843|XM_039098667|XM_039098656|XM_039098659|XM_039098669|XM_039098658|XM_039098664|XM_039098663|XM_039098655|XM_039098666|XM_039098665|XR_005497232|XR_005497231|XM_039098660|XM_039098671|XM_039098670|XM_039098662|XM_039098673|XM_039098672|XM_039098661
20	3408354	0.963	RT1-CE5	-	T	C	INTRON|INTRON,NON-CODING		XM_039098657|XM_039098667|NM_001033986|XM_039098656|NM_001008843|XM_039098659|XM_039098658|XM_039098669|XM_039098664|XM_039098663|XM_039098655|XM_039098666|XM_039098665|XR_005497232|XR_005497231|XM_039098660|XM_039098671|XM_039098670|XM_039098662|XM_039098673|XM_039098672|XM_039098661
20	3408359	0.994	RT1-CE5	-	T	C	INTRON|INTRON,NON-CODING		XM_039098657|XM_039098667|XM_039098656|NM_001033986|NM_001008843|XM_039098659|XM_039098669|XM_039098658|XM_039098664|XM_039098663|XM_039098666|XM_039098655|XM_039098665|XR_005497232|XR_005497231|XM_039098660|XM_039098671|XM_039098670|XM_039098662|XM_039098673|XM_039098672|XM_039098661
20	3408630	0.996	RT1-CE5	-	A	C	INTRON|INTRON,NON-CODING		XM_039098657|XM_039098656|NM_001008843|XM_039098667|NM_001033986|XM_039098659|XM_039098669|XM_039098658|XM_039098664|XM_039098663|XM_039098655|XM_039098666|XM_039098665|XR_005497232|XR_005497231|XM_039098660|XM_039098671|XM_039098670|XM_039098673|XM_039098662|XM_039098672|XM_039098661
20	3408640	0.998	RT1-CE5	-	T	G	INTRON|INTRON,NON-CODING		XM_039098657|NM_001008843|XM_039098656|NM_001033986|XM_039098667|XM_039098659|XM_039098669|XM_039098658|XM_039098664|XM_039098663|XM_039098655|XM_039098666|XM_039098665|XR_005497232|XR_005497231|XM_039098660|XM_039098671|XM_039098670|XM_039098662|XM_039098673|XM_039098672|XM_039098661
20	3408703	0.857	RT1-CE5	-	A	T	INTRON|INTRON,NON-CODING		XM_039098657|NM_001033986|XM_039098656|NM_001008843|XM_039098667|XM_039098659|XM_039098658|XM_039098669|XM_039098664|XM_039098663|XM_039098655|XM_039098666|XM_039098665|XR_005497232|XR_005497231|XM_039098660|XM_039098671|XM_039098670|XM_039098662|XM_039098673|XM_039098672|XM_039098661
20	3408717	1	RT1-CE5	-	T	G	INTRON|INTRON,NON-CODING		XM_039098657|XM_039098656|NM_001008843|XM_039098667|NM_001033986|XM_039098659|XM_039098658|XM_039098669|XM_039098664|XM_039098663|XM_039098666|XM_039098655|XM_039098665|XR_005497232|XR_005497231|XM_039098671|XM_039098660|XM_039098670|XM_039098673|XM_039098662|XM_039098672|XM_039098661
20	3408721	1	RT1-CE5	-	T	C	INTRON|INTRON,NON-CODING		XM_039098657|XM_039098667|NM_001033986|NM_001008843|XM_039098656|XM_039098659|XM_039098669|XM_039098658|XM_039098664|XM_039098663|XM_039098666|XM_039098655|XM_039098665|XR_005497232|XR_005497231|XM_039098671|XM_039098660|XM_039098670|XM_039098673|XM_039098662|XM_039098672|XM_039098661
20	3408731	0.957	RT1-CE5	-	C	A	INTRON|INTRON,NON-CODING		XM_039098657|XM_039098667|NM_001008843|NM_001033986|XM_039098656|XM_039098659|XM_039098658|XM_039098669|XM_039098664|XM_039098663|XM_039098655|XM_039098666|XM_039098665|XR_005497232|XR_005497231|XM_039098660|XM_039098671|XM_039098670|XM_039098673|XM_039098662|XM_039098672|XM_039098661
20	3408907	0.998	RT1-CE5	-	A	G	INTRON|INTRON,NON-CODING		XM_039098657|NM_001033986|XM_039098656|NM_001008843|XM_039098667|XM_039098659|XM_039098658|XM_039098669|XM_039098664|XM_039098663|XM_039098655|XM_039098666|XM_039098665|XR_005497232|XR_005497231|XM_039098671|XM_039098660|XM_039098670|XM_039098662|XM_039098673|XM_039098661|XM_039098672
20	3410897	0.901	RT1-CE5	-	G	A	INTRON|INTRON,NON-CODING		XM_039098657|NM_001033986|XM_039098667|XM_039098656|NM_001008843|XM_039098659|XM_039098658|XM_039098669|XM_039098664|XM_039098663|XM_039098666|XM_039098655|XM_039098665|XR_005497232|XR_005497231|XM_039098671|XM_039098660|XM_039098670|XM_039098662|XM_039098673|XM_039098661|XM_039098672
20	3410905	0.922	RT1-CE5	-	G	A	INTRON|INTRON,NON-CODING		XM_039098657|NM_001008843|NM_001033986|XM_039098656|XM_039098667|XM_039098659|XM_039098658|XM_039098669|XM_039098664|XM_039098663|XM_039098655|XM_039098666|XM_039098665|XR_005497232|XR_005497231|XM_039098660|XM_039098671|XM_039098670|XM_039098662|XM_039098673|XM_039098661|XM_039098672
20	3412300	0.842	RT1-CE5	-	G	A	INTRON|INTRON,NON-CODING		XM_039098657|XM_039098656|NM_001033986|XM_039098667|NM_001008843|XM_039098659|XM_039098669|XM_039098658|XM_039098664|XM_039098663|XM_039098666|XM_039098655|XM_039098665|XR_005497232|XR_005497231|XM_039098660|XM_039098671|XM_039098670|XM_039098673|XM_039098662|XM_039098672|XM_039098661
20	3412303	0.938	RT1-CE5	-	C	G	INTRON|INTRON,NON-CODING		XM_039098657|NM_001033986|XM_039098656|XM_039098667|NM_001008843|XM_039098659|XM_039098658|XM_039098669|XM_039098664|XM_039098663|XM_039098666|XM_039098655|XM_039098665|XR_005497232|XR_005497231|XM_039098671|XM_039098660|XM_039098670|XM_039098673|XM_039098662|XM_039098672|XM_039098661
20	3412346	0.923	RT1-CE5	-	T		INTRON|INTRON,NON-CODING		XM_039098657|XM_039098656|NM_001033986|XM_039098667|NM_001008843|XM_039098659|XM_039098658|XM_039098669|XM_039098664|XM_039098663|XM_039098655|XM_039098666|XM_039098665|XR_005497232|XR_005497231|XM_039098671|XM_039098660|XM_039098670|XM_039098662|XM_039098673|XM_039098672|XM_039098661
20	3412357	0.929	RT1-CE5	-	A	T	INTRON|INTRON,NON-CODING		XM_039098657|XM_039098656|NM_001008843|NM_001033986|XM_039098667|XM_039098659|XM_039098669|XM_039098658|XM_039098664|XM_039098663|XM_039098666|XM_039098655|XM_039098665|XR_005497232|XR_005497231|XM_039098660|XM_039098671|XM_039098670|XM_039098662|XM_039098673|XM_039098672|XM_039098661
20	3412361	0.965	RT1-CE5	-	AAT		INTRON|INTRON,NON-CODING		XM_039098657|NM_001033986|XM_039098656|XM_039098667|NM_001008843|XM_039098659|XM_039098669|XM_039098658|XM_039098664|XM_039098663|XM_039098655|XM_039098666|XM_039098665|XR_005497232|XR_005497231|XM_039098660|XM_039098671|XM_039098670|XM_039098673|XM_039098662|XM_039098661|XM_039098672
20	3412532	0.989	RT1-CE5	-	A	G	INTRON|INTRON,NON-CODING		XM_039098657|XM_039098656|NM_001008843|XM_039098667|NM_001033986|XM_039098659|XM_039098658|XM_039098669|XM_039098664|XM_039098663|XM_039098666|XM_039098655|XM_039098665|XR_005497232|XR_005497231|XM_039098660|XM_039098671|XM_039098670|XM_039098662|XM_039098673|XM_039098672|XM_039098661
20	3412544	0.97	RT1-CE5	-	C	G	INTRON|INTRON,NON-CODING		XM_039098657|NM_001033986|XM_039098656|XM_039098667|NM_001008843|XM_039098659|XM_039098669|XM_039098658|XM_039098664|XM_039098663|XM_039098666|XM_039098655|XM_039098665|XR_005497232|XR_005497231|XM_039098660|XM_039098671|XM_039098670|XM_039098662|XM_039098673|XM_039098672|XM_039098661
20	3412551	0.853	RT1-CE5	-	A	G	INTRON|INTRON,NON-CODING		XM_039098657|NM_001033986|XM_039098667|XM_039098656|NM_001008843|XM_039098659|XM_039098658|XM_039098669|XM_039098664|XM_039098663|XM_039098655|XM_039098666|XM_039098665|XR_005497232|XR_005497231|XM_039098671|XM_039098660|XM_039098670|XM_039098673|XM_039098662|XM_039098672|XM_039098661
20	3412553	0.804	RT1-CE5	-	T	C	INTRON|INTRON,NON-CODING		XM_039098657|XM_039098667|XM_039098656|NM_001033986|NM_001008843|XM_039098659|XM_039098669|XM_039098658|XM_039098664|XM_039098663|XM_039098655|XM_039098666|XM_039098665|XR_005497232|XR_005497231|XM_039098671|XM_039098660|XM_039098670|XM_039098673|XM_039098662|XM_039098661|XM_039098672
20	3413799	0.865	RT1-CE5	-	C	G	INTRON|INTRON,NON-CODING		XM_039098657|XM_039098667|NM_001008843|XM_039098656|NM_001033986|XM_039098659|XM_039098658|XM_039098669|XM_039098664|XM_039098663|XM_039098666|XM_039098655|XM_039098665|XR_005497232|XR_005497231|XM_039098671|XM_039098660|XM_039098670|XM_039098673|XM_039098662|XM_039098672|XM_039098661
20	3413803	0.785	RT1-CE5	-	A	G	INTRON|INTRON,NON-CODING		XM_039098657|XM_039098667|NM_001033986|XM_039098656|NM_001008843|XM_039098659|XM_039098658|XM_039098669|XM_039098664|XM_039098663|XM_039098655|XM_039098666|XM_039098665|XR_005497232|XR_005497231|XM_039098671|XM_039098660|XM_039098670|XM_039098673|XM_039098662|XM_039098672|XM_039098661
20	3414710	0.789	RT1-CE5	-	C	T	INTRON|INTRON,NON-CODING		XM_039098657|NM_001033986|XM_039098656|NM_001008843|XM_039098667|XM_039098659|XM_039098669|XM_039098658|XM_039098664|XM_039098663|XM_039098655|XM_039098666|XM_039098665|XR_005497232|XR_005497231|XM_039098671|XM_039098660|XM_039098670|XM_039098673|XM_039098662|XM_039098661|XM_039098672
20	3414953	0.962	RT1-CE5	-	T	C	INTRON|INTRON,NON-CODING		XM_039098657|NM_001008843|XM_039098667|NM_001033986|XM_039098656|XM_039098659|XM_039098669|XM_039098658|XM_039098664|XM_039098663|XM_039098655|XM_039098666|XM_039098665|XR_005497232|XR_005497231|XM_039098660|XM_039098671|XM_039098670|XM_039098673|XM_039098662|XM_039098672|XM_039098661
20	3415184	1	RT1-CE5	-	G	A	INTRON|INTRON,NON-CODING		XM_039098657|NM_001033986|XM_039098667|NM_001008843|XM_039098656|XM_039098659|XM_039098658|XM_039098669|XM_039098664|XM_039098663|XM_039098666|XM_039098655|XM_039098665|XR_005497232|XR_005497231|XM_039098671|XM_039098660|XM_039098670|XM_039098673|XM_039098662|XM_039098661|XM_039098672
20	3416324	0.966	RT1-CE5	-	G		INTRON|INTRON,NON-CODING		XM_039098657|NM_001008843|XM_039098667|NM_001033986|XM_039098656|XM_039098659|XM_039098669|XM_039098658|XM_039098664|XM_039098663|XM_039098655|XM_039098666|XM_039098665|XR_005497232|XR_005497231|XM_039098671|XM_039098660|XM_039098670|XM_039098662|XM_039098673|XM_039098661|XM_039098672
20	3416359	0.998	RT1-CE5	-	G	C	INTRON|INTRON,NON-CODING		XM_039098657|NM_001008843|NM_001033986|XM_039098656|XM_039098667|XM_039098659|XM_039098669|XM_039098658|XM_039098664|XM_039098663|XM_039098666|XM_039098655|XM_039098665|XR_005497232|XR_005497231|XM_039098671|XM_039098660|XM_039098670|XM_039098673|XM_039098662|XM_039098672|XM_039098661
20	3416375	1	RT1-CE5	-	C	T	INTRON|INTRON,NON-CODING		XM_039098657|NM_001033986|XM_039098667|XM_039098656|NM_001008843|XM_039098659|XM_039098669|XM_039098658|XM_039098664|XM_039098663|XM_039098655|XM_039098666|XM_039098665|XR_005497232|XR_005497231|XM_039098660|XM_039098671|XM_039098670|XM_039098673|XM_039098662|XM_039098661|XM_039098672
20	3417196	0.937	RT1-CE5	-	G	A	INTRON|INTRON,NON-CODING		XM_039098657|NM_001033986|XM_039098656|NM_001008843|XM_039098667|XM_039098659|XM_039098669|XM_039098658|XM_039098664|XM_039098663|XM_039098666|XM_039098655|XM_039098665|XR_005497232|XR_005497231|XM_039098671|XM_039098660|XM_039098670|XM_039098662|XM_039098673|XM_039098672|XM_039098661
20	3419661	0.921	RT1-CE5|RT1-CE8-ps1	-|-	A	T	INTRON|INTRON,NON-CODING		XM_039098657|XM_039098667|NM_001033986|XM_039098656|NM_001008843|XM_039098659|XM_039098669|XM_039098658|XM_039098664|XM_039098663|XM_039098655|XM_039098666|XM_039098665|XR_005497232|XR_005497231|XM_039098660|XM_039098671|XM_039098670|XM_039098673|XM_039098662|XM_039098661|XM_039098672
20	3419683	0.999	RT1-CE5|RT1-CE8-ps1	-|-	A	G	INTRON|INTRON,NON-CODING		XM_039098657|XM_039098656|NM_001033986|NM_001008843|XM_039098667|XM_039098659|XM_039098658|XM_039098669|XM_039098664|XM_039098663|XM_039098655|XM_039098666|XM_039098665|XR_005497232|XR_005497231|XM_039098660|XM_039098671|XM_039098670|XM_039098673|XM_039098662|XM_039098661|XM_039098672
20	3419923	0.995	RT1-CE5|RT1-CE8-ps1	-|-	T	C	INTRON|INTRON,NON-CODING		XM_039098657|NM_001008843|XM_039098667|XM_039098656|NM_001033986|XM_039098659|XM_039098669|XM_039098658|XM_039098664|XM_039098663|XM_039098666|XM_039098655|XM_039098665|XR_005497232|XR_005497231|XM_039098671|XM_039098660|XM_039098670|XM_039098662|XM_039098673|XM_039098661|XM_039098672
20	3419929	0.917	RT1-CE5|RT1-CE8-ps1	-|-	G	A	INTRON|INTRON,NON-CODING		XM_039098657|XM_039098667|NM_001033986|XM_039098656|NM_001008843|XM_039098659|XM_039098669|XM_039098658|XM_039098664|XM_039098663|XM_039098655|XM_039098666|XM_039098665|XR_005497232|XR_005497231|XM_039098660|XM_039098671|XM_039098670|XM_039098673|XM_039098662|XM_039098661|XM_039098672
20	3420050	0.886	RT1-CE5|RT1-CE8-ps1	-|-	T	A	INTRON|INTRON,NON-CODING		XM_039098657|NM_001008843|XM_039098667|XM_039098656|NM_001033986|XM_039098659|XM_039098669|XM_039098658|XM_039098664|XM_039098663|XM_039098655|XM_039098666|XM_039098665|XR_005497232|XR_005497231|XM_039098671|XM_039098660|XM_039098670|XM_039098673|XM_039098662|XM_039098672|XM_039098661
20	3420062	1	RT1-CE5|RT1-CE8-ps1	-|-	T	C	INTRON|INTRON,NON-CODING		XM_039098657|NM_001008843|NM_001033986|XM_039098656|XM_039098667|XM_039098659|XM_039098658|XM_039098669|XM_039098664|XM_039098663|XM_039098655|XM_039098666|XM_039098665|XR_005497232|XR_005497231|XM_039098660|XM_039098671|XM_039098670|XM_039098673|XM_039098662|XM_039098661|XM_039098672
20	3420123	0.994	RT1-CE5|RT1-CE8-ps1	-|-	GG		INTRON|INTRON,NON-CODING		XM_039098657|NM_001008843|XM_039098656|NM_001033986|XM_039098667|XM_039098659|XM_039098669|XM_039098658|XM_039098664|XM_039098663|XM_039098666|XM_039098655|XM_039098665|XR_005497232|XR_005497231|XM_039098671|XM_039098660|XM_039098670|XM_039098673|XM_039098662|XM_039098672|XM_039098661
20	3420193	0.883	RT1-CE5|RT1-CE8-ps1	-|-	G	A	INTRON|INTRON,NON-CODING		XM_039098657|XM_039098667|NM_001008843|XM_039098656|NM_001033986|XM_039098659|XM_039098658|XM_039098669|XM_039098664|XM_039098663|XM_039098655|XM_039098666|XM_039098665|XR_005497232|XR_005497231|XM_039098660|XM_039098671|XM_039098670|XM_039098662|XM_039098673|XM_039098661|XM_039098672
20	3420874	0.862	RT1-CE5|RT1-CE8-ps1	-|-	C	T	INTRON|INTRON,NON-CODING		XM_039098657|XM_039098667|NM_001033986|XM_039098656|NM_001008843|XM_039098659|XM_039098669|XM_039098658|XM_039098664|XM_039098663|XM_039098666|XM_039098655|XM_039098665|XR_005497232|XR_005497231|XM_039098671|XM_039098660|XM_039098670|XM_039098662|XM_039098673|XM_039098672|XM_039098661
20	3421918	0.784	RT1-CE5	-	C	A	INTRON|INTRON,NON-CODING		XM_039098657|NM_001033986|XM_039098656|NM_001008843|XM_039098667|XM_039098659|XM_039098658|XM_039098669|XM_039098664|XM_039098663|XM_039098666|XM_039098655|XM_039098665|XR_005497232|XR_005497231|XM_039098660|XM_039098671|XM_039098670|XM_039098673|XM_039098662|XM_039098661|XM_039098672
20	3421964	0.859	RT1-CE5	-	C	T	INTRON|INTRON,NON-CODING		XM_039098657|NM_001008843|XM_039098667|XM_039098656|NM_001033986|XM_039098659|XM_039098669|XM_039098658|XM_039098664|XM_039098663|XM_039098655|XM_039098666|XM_039098665|XR_005497232|XR_005497231|XM_039098671|XM_039098660|XM_039098670|XM_039098673|XM_039098662|XM_039098672|XM_039098661
20	3422243	0.996	RT1-CE5	-	C	T	INTRON|INTRON,NON-CODING		XM_039098657|XM_039098667|XM_039098656|NM_001033986|NM_001008843|XM_039098659|XM_039098669|XM_039098658|XM_039098664|XM_039098663|XM_039098655|XM_039098666|XM_039098665|XR_005497232|XR_005497231|XM_039098671|XM_039098660|XM_039098670|XM_039098673|XM_039098662|XM_039098661|XM_039098672
20	3422252	1	RT1-CE5	-	C	G	INTRON|INTRON,NON-CODING		XM_039098657|XM_039098656|NM_001033986|XM_039098667|NM_001008843|XM_039098659|XM_039098669|XM_039098658|XM_039098664|XM_039098663|XM_039098666|XM_039098655|XM_039098665|XR_005497232|XR_005497231|XM_039098660|XM_039098671|XM_039098670|XM_039098673|XM_039098662|XM_039098661|XM_039098672
20	3422271	0.972	RT1-CE5	-	A	T	INTRON|INTRON,NON-CODING		XM_039098657|XM_039098667|NM_001008843|XM_039098656|NM_001033986|XM_039098659|XM_039098658|XM_039098669|XM_039098664|XM_039098663|XM_039098666|XM_039098655|XM_039098665|XR_005497232|XR_005497231|XM_039098660|XM_039098671|XM_039098670|XM_039098673|XM_039098662|XM_039098672|XM_039098661
20	3422362	1	RT1-CE5	-	C	G	INTRON|INTRON,NON-CODING		XM_039098657|XM_039098656|XM_039098667|NM_001033986|NM_001008843|XM_039098659|XM_039098658|XM_039098669|XM_039098664|XM_039098663|XM_039098666|XM_039098655|XM_039098665|XR_005497232|XR_005497231|XM_039098660|XM_039098671|XM_039098670|XM_039098662|XM_039098673|XM_039098672|XM_039098661
20	3422363	1	RT1-CE5	-	T	G	INTRON|INTRON,NON-CODING		XM_039098657|XM_039098667|NM_001033986|NM_001008843|XM_039098656|XM_039098659|XM_039098669|XM_039098658|XM_039098664|XM_039098663|XM_039098655|XM_039098666|XM_039098665|XR_005497232|XR_005497231|XM_039098671|XM_039098660|XM_039098670|XM_039098673|XM_039098662|XM_039098661|XM_039098672
20	3422417	1	RT1-CE5	-	G	A	INTRON|INTRON,NON-CODING		XM_039098657|XM_039098667|NM_001033986|XM_039098656|NM_001008843|XM_039098659|XM_039098658|XM_039098669|XM_039098664|XM_039098663|XM_039098666|XM_039098655|XM_039098665|XR_005497232|XR_005497231|XM_039098660|XM_039098671|XM_039098670|XM_039098673|XM_039098662|XM_039098661|XM_039098672
20	3422642	0.929	RT1-CE5	-	null	G	INTRON|INTRON,NON-CODING		XM_039098657|XM_039098667|XM_039098656|NM_001033986|NM_001008843|XM_039098659|XM_039098658|XM_039098669|XM_039098664|XM_039098663|XM_039098666|XM_039098655|XM_039098665|XR_005497232|XR_005497231|XM_039098671|XM_039098660|XM_039098670|XM_039098662|XM_039098673|XM_039098661|XM_039098672
20	3422668	1	RT1-CE5	-	C	A	INTRON|INTRON,NON-CODING		XM_039098657|XM_039098656|XM_039098667|NM_001033986|NM_001008843|XM_039098659|XM_039098658|XM_039098669|XM_039098664|XM_039098663|XM_039098655|XM_039098666|XM_039098665|XR_005497232|XR_005497231|XM_039098660|XM_039098671|XM_039098670|XM_039098673|XM_039098662|XM_039098661|XM_039098672
20	3424021	1	RT1-CE5	-	T	G	INTRON|INTRON,NON-CODING		XM_039098657|XM_039098656|XM_039098667|NM_001033986|NM_001008843|XM_039098659|XM_039098658|XM_039098669|XM_039098664|XM_039098663|XM_039098655|XM_039098666|XM_039098665|XR_005497232|XR_005497231|XM_039098660|XM_039098671|XM_039098670|XM_039098662|XM_039098673|XM_039098661|XM_039098672
20	3424058	1	RT1-CE5	-	T	A	INTRON|INTRON,NON-CODING		XM_039098657|NM_001008843|NM_001033986|XM_039098656|XM_039098667|XM_039098659|XM_039098658|XM_039098669|XM_039098664|XM_039098663|XM_039098666|XM_039098655|XM_039098665|XR_005497232|XR_005497231|XM_039098671|XM_039098660|XM_039098670|XM_039098673|XM_039098662|XM_039098661|XM_039098672
20	3424089	1	RT1-CE5	-	T	C	INTRON|INTRON,NON-CODING		XM_039098657|XM_039098667|XM_039098656|NM_001008843|NM_001033986|XM_039098659|XM_039098658|XM_039098669|XM_039098664|XM_039098663|XM_039098666|XM_039098655|XM_039098665|XR_005497232|XR_005497231|XM_039098671|XM_039098660|XM_039098670|XM_039098673|XM_039098662|XM_039098661|XM_039098672
20	3424498	0.994	RT1-CE5	-	C	T	INTRON|INTRON,NON-CODING		XM_039098657|XM_039098656|XM_039098667|NM_001008843|NM_001033986|XM_039098659|XM_039098669|XM_039098658|XM_039098664|XM_039098663|XM_039098655|XM_039098666|XM_039098665|XR_005497232|XR_005497231|XM_039098660|XM_039098671|XM_039098670|XM_039098673|XM_039098662|XM_039098672|XM_039098661
20	3424505	1	RT1-CE5	-	C	T	INTRON|INTRON,NON-CODING		XM_039098657|NM_001008843|XM_039098656|XM_039098667|NM_001033986|XM_039098659|XM_039098658|XM_039098669|XM_039098664|XM_039098663|XM_039098655|XM_039098666|XM_039098665|XR_005497232|XR_005497231|XM_039098660|XM_039098671|XM_039098670|XM_039098673|XM_039098662|XM_039098672|XM_039098661
20	3424509	1	RT1-CE5	-	C	T	INTRON|INTRON,NON-CODING		XM_039098657|NM_001008843|NM_001033986|XM_039098667|XM_039098656|XM_039098659|XM_039098658|XM_039098669|XM_039098664|XM_039098663|XM_039098655|XM_039098666|XM_039098665|XR_005497232|XR_005497231|XM_039098671|XM_039098660|XM_039098670|XM_039098673|XM_039098662|XM_039098672|XM_039098661
20	3424674	0.995	RT1-CE5	-	A	C	INTRON|INTRON,NON-CODING		XM_039098657|NM_001008843|NM_001033986|XM_039098656|XM_039098667|XM_039098659|XM_039098658|XM_039098669|XM_039098664|XM_039098663|XM_039098666|XM_039098655|XM_039098665|XR_005497232|XR_005497231|XM_039098660|XM_039098671|XM_039098670|XM_039098673|XM_039098662|XM_039098661|XM_039098672
20	3424689	0.99	RT1-CE5	-	A	G	INTRON|INTRON,NON-CODING		XM_039098657|XM_039098667|XM_039098656|NM_001008843|NM_001033986|XM_039098659|XM_039098669|XM_039098658|XM_039098664|XM_039098663|XM_039098655|XM_039098666|XM_039098665|XR_005497232|XR_005497231|XM_039098671|XM_039098660|XM_039098670|XM_039098662|XM_039098673|XM_039098661|XM_039098672
20	3424695	1	RT1-CE5	-	C	T	INTRON|INTRON,NON-CODING		XM_039098657|XM_039098656|XM_039098667|NM_001033986|NM_001008843|XM_039098659|XM_039098669|XM_039098658|XM_039098664|XM_039098663|XM_039098655|XM_039098666|XM_039098665|XR_005497232|XR_005497231|XM_039098671|XM_039098660|XM_039098670|XM_039098662|XM_039098673|XM_039098661|XM_039098672
20	3424696	1	RT1-CE5	-	C	A	INTRON|INTRON,NON-CODING		XM_039098657|XM_039098667|NM_001008843|NM_001033986|XM_039098656|XM_039098659|XM_039098658|XM_039098669|XM_039098664|XM_039098663|XM_039098655|XM_039098666|XM_039098665|XR_005497232|XR_005497231|XM_039098671|XM_039098660|XM_039098670|XM_039098662|XM_039098673|XM_039098672|XM_039098661
20	3424697	1	RT1-CE5	-	T	C	INTRON|INTRON,NON-CODING		XM_039098657|NM_001033986|NM_001008843|XM_039098656|XM_039098667|XM_039098659|XM_039098669|XM_039098658|XM_039098664|XM_039098663|XM_039098666|XM_039098655|XM_039098665|XR_005497232|XR_005497231|XM_039098660|XM_039098671|XM_039098670|XM_039098662|XM_039098673|XM_039098672|XM_039098661
20	3424700	1	RT1-CE5	-	G	A	INTRON|INTRON,NON-CODING		XM_039098657|XM_039098667|NM_001008843|XM_039098656|NM_001033986|XM_039098659|XM_039098669|XM_039098658|XM_039098664|XM_039098663|XM_039098655|XM_039098666|XM_039098665|XR_005497232|XR_005497231|XM_039098660|XM_039098671|XM_039098670|XM_039098673|XM_039098662|XM_039098661|XM_039098672
20	3424702	1	RT1-CE5	-	A	G	INTRON|INTRON,NON-CODING		XM_039098657|NM_001033986|NM_001008843|XM_039098656|XM_039098667|XM_039098659|XM_039098658|XM_039098669|XM_039098664|XM_039098663|XM_039098655|XM_039098666|XM_039098665|XR_005497232|XR_005497231|XM_039098660|XM_039098671|XM_039098670|XM_039098673|XM_039098662|XM_039098661|XM_039098672
20	3424710	1	RT1-CE5	-	C	T	INTRON|INTRON,NON-CODING		XM_039098657|XM_039098656|XM_039098667|NM_001008843|NM_001033986|XM_039098659|XM_039098658|XM_039098669|XM_039098664|XM_039098663|XM_039098666|XM_039098655|XM_039098665|XR_005497232|XR_005497231|XM_039098671|XM_039098660|XM_039098670|XM_039098673|XM_039098662|XM_039098661|XM_039098672
20	3424730	1	RT1-CE5	-	T	A	INTRON|INTRON,NON-CODING		XM_039098657|NM_001033986|XM_039098656|NM_001008843|XM_039098667|XM_039098659|XM_039098669|XM_039098658|XM_039098664|XM_039098663|XM_039098655|XM_039098666|XM_039098665|XR_005497232|XR_005497231|XM_039098660|XM_039098671|XM_039098670|XM_039098673|XM_039098662|XM_039098661|XM_039098672
20	3424743	0.903	RT1-CE5	-	null	AT	INTRON|INTRON,NON-CODING		XM_039098657|XM_039098656|NM_001033986|NM_001008843|XM_039098667|XM_039098659|XM_039098669|XM_039098658|XM_039098664|XM_039098663|XM_039098655|XM_039098666|XM_039098665|XR_005497232|XR_005497231|XM_039098671|XM_039098660|XM_039098670|XM_039098662|XM_039098673|XM_039098672|XM_039098661
20	3424749	1	RT1-CE5	-	C	A	INTRON|INTRON,NON-CODING		XM_039098657|NM_001008843|NM_001033986|XM_039098656|XM_039098667|XM_039098659|XM_039098669|XM_039098658|XM_039098664|XM_039098663|XM_039098666|XM_039098655|XM_039098665|XR_005497232|XR_005497231|XM_039098671|XM_039098660|XM_039098670|XM_039098662|XM_039098673|XM_039098672|XM_039098661
20	3424774	1	RT1-CE5	-	C	A	INTRON|INTRON,NON-CODING		XM_039098657|NM_001008843|XM_039098656|XM_039098667|NM_001033986|XM_039098659|XM_039098658|XM_039098669|XM_039098664|XM_039098663|XM_039098655|XM_039098666|XM_039098665|XR_005497232|XR_005497231|XM_039098671|XM_039098660|XM_039098670|XM_039098662|XM_039098673|XM_039098672|XM_039098661
20	3424801	1	RT1-CE5	-	C	A	INTRON|INTRON,NON-CODING		XM_039098657|NM_001033986|XM_039098656|XM_039098667|NM_001008843|XM_039098659|XM_039098669|XM_039098658|XM_039098664|XM_039098663|XM_039098666|XM_039098655|XM_039098665|XR_005497232|XR_005497231|XM_039098671|XM_039098660|XM_039098670|XM_039098662|XM_039098673|XM_039098661|XM_039098672
20	3424819	0.995	RT1-CE5	-	ATT		INTRON|INTRON,NON-CODING		XM_039098657|NM_001008843|XM_039098667|XM_039098656|NM_001033986|XM_039098659|XM_039098669|XM_039098658|XM_039098664|XM_039098663|XM_039098666|XM_039098655|XM_039098665|XR_005497232|XR_005497231|XM_039098671|XM_039098660|XM_039098670|XM_039098662|XM_039098673|XM_039098672|XM_039098661
20	3425019	0.937	RT1-CE5	-	G	A	INTRON|INTRON,NON-CODING		XM_039098657|XM_039098656|NM_001008843|XM_039098667|NM_001033986|XM_039098659|XM_039098658|XM_039098669|XM_039098664|XM_039098663|XM_039098666|XM_039098655|XM_039098665|XR_005497232|XR_005497231|XM_039098671|XM_039098660|XM_039098670|XM_039098673|XM_039098662|XM_039098672|XM_039098661
20	3425020	0.998	RT1-CE5	-	T	C	INTRON|INTRON,NON-CODING		XM_039098657|NM_001033986|NM_001008843|XM_039098656|XM_039098667|XM_039098659|XM_039098658|XM_039098669|XM_039098664|XM_039098663|XM_039098666|XM_039098655|XM_039098665|XR_005497232|XR_005497231|XM_039098671|XM_039098660|XM_039098670|XM_039098662|XM_039098673|XM_039098661|XM_039098672
20	3425036	1	RT1-CE5	-	C	T	INTRON|INTRON,NON-CODING		XM_039098657|NM_001008843|XM_039098667|XM_039098656|NM_001033986|XM_039098659|XM_039098669|XM_039098658|XM_039098664|XM_039098663|XM_039098655|XM_039098666|XM_039098665|XR_005497232|XR_005497231|XM_039098660|XM_039098671|XM_039098670|XM_039098673|XM_039098662|XM_039098661|XM_039098672
20	3425039	1	RT1-CE5	-	G	T	INTRON|INTRON,NON-CODING		XM_039098657|NM_001008843|NM_001033986|XM_039098656|XM_039098667|XM_039098659|XM_039098658|XM_039098669|XM_039098664|XM_039098663|XM_039098666|XM_039098655|XM_039098665|XR_005497232|XR_005497231|XM_039098660|XM_039098671|XM_039098670|XM_039098662|XM_039098673|XM_039098672|XM_039098661
20	3425042	1	RT1-CE5	-	T	C	INTRON|INTRON,NON-CODING		XM_039098657|NM_001033986|XM_039098667|XM_039098656|NM_001008843|XM_039098659|XM_039098658|XM_039098669|XM_039098664|XM_039098663|XM_039098655|XM_039098666|XM_039098665|XR_005497232|XR_005497231|XM_039098660|XM_039098671|XM_039098670|XM_039098673|XM_039098662|XM_039098672|XM_039098661
20	3425049	1	RT1-CE5	-	T	A	INTRON|INTRON,NON-CODING		XM_039098657|NM_001008843|XM_039098656|NM_001033986|XM_039098667|XM_039098659|XM_039098669|XM_039098658|XM_039098664|XM_039098663|XM_039098666|XM_039098655|XM_039098665|XR_005497232|XR_005497231|XM_039098671|XM_039098660|XM_039098670|XM_039098673|XM_039098662|XM_039098661|XM_039098672
20	3425053	1	RT1-CE5	-	G	C	INTRON|INTRON,NON-CODING		XM_039098657|NM_001008843|XM_039098656|XM_039098667|NM_001033986|XM_039098659|XM_039098669|XM_039098658|XM_039098664|XM_039098663|XM_039098655|XM_039098666|XM_039098665|XR_005497232|XR_005497231|XM_039098671|XM_039098660|XM_039098670|XM_039098662|XM_039098673|XM_039098661|XM_039098672
20	3425070	1	RT1-CE5	-	C	T	INTRON|INTRON,NON-CODING		XM_039098657|NM_001033986|XM_039098656|NM_001008843|XM_039098667|XM_039098659|XM_039098658|XM_039098669|XM_039098664|XM_039098663|XM_039098655|XM_039098666|XM_039098665|XR_005497232|XR_005497231|XM_039098660|XM_039098671|XM_039098670|XM_039098673|XM_039098662|XM_039098661|XM_039098672
20	3425076	1	RT1-CE5	-	G	C	INTRON|INTRON,NON-CODING		XM_039098657|XM_039098656|XM_039098667|NM_001008843|NM_001033986|XM_039098659|XM_039098669|XM_039098658|XM_039098664|XM_039098663|XM_039098655|XM_039098666|XM_039098665|XR_005497232|XR_005497231|XM_039098660|XM_039098671|XM_039098670|XM_039098662|XM_039098673|XM_039098672|XM_039098661
20	3425096	1	RT1-CE5	-	C	T	INTRON|INTRON,NON-CODING		XM_039098657|XM_039098656|NM_001008843|XM_039098667|NM_001033986|XM_039098659|XM_039098658|XM_039098669|XM_039098664|XM_039098663|XM_039098666|XM_039098655|XM_039098665|XR_005497232|XR_005497231|XM_039098660|XM_039098671|XM_039098670|XM_039098673|XM_039098662|XM_039098672|XM_039098661
20	3425119	1	RT1-CE5	-	G	C	INTRON|INTRON,NON-CODING		XM_039098657|XM_039098656|XM_039098667|NM_001008843|NM_001033986|XM_039098659|XM_039098669|XM_039098658|XM_039098664|XM_039098663|XM_039098655|XM_039098666|XM_039098665|XR_005497232|XR_005497231|XM_039098660|XM_039098671|XM_039098670|XM_039098673|XM_039098662|XM_039098661|XM_039098672
20	3425129	1	RT1-CE5	-	T	C	INTRON|INTRON,NON-CODING		XM_039098657|NM_001033986|NM_001008843|XM_039098656|XM_039098667|XM_039098659|XM_039098658|XM_039098669|XM_039098664|XM_039098663|XM_039098666|XM_039098655|XM_039098665|XR_005497232|XR_005497231|XM_039098660|XM_039098671|XM_039098670|XM_039098662|XM_039098673|XM_039098672|XM_039098661
20	3425131	1	RT1-CE5	-	A	G	INTRON|INTRON,NON-CODING		XM_039098657|NM_001008843|NM_001033986|XM_039098656|XM_039098667|XM_039098659|XM_039098658|XM_039098669|XM_039098664|XM_039098663|XM_039098666|XM_039098655|XM_039098665|XR_005497232|XR_005497231|XM_039098671|XM_039098660|XM_039098670|XM_039098662|XM_039098673|XM_039098672|XM_039098661
20	3425196	1	RT1-CE5	-	C	A	INTRON|INTRON,NON-CODING		XM_039098657|NM_001033986|XM_039098656|XM_039098667|NM_001008843|XM_039098659|XM_039098658|XM_039098669|XM_039098664|XM_039098663|XM_039098655|XM_039098666|XM_039098665|XR_005497232|XR_005497231|XM_039098671|XM_039098660|XM_039098670|XM_039098673|XM_039098662|XM_039098661|XM_039098672
20	3425215	0.998	RT1-CE5	-	A	G	INTRON|INTRON,NON-CODING		XM_039098657|NM_001008843|NM_001033986|XM_039098656|XM_039098667|XM_039098659|XM_039098669|XM_039098658|XM_039098664|XM_039098663|XM_039098666|XM_039098655|XM_039098665|XR_005497232|XR_005497231|XM_039098660|XM_039098671|XM_039098670|XM_039098662|XM_039098673|XM_039098672|XM_039098661
20	3425218	1	RT1-CE5	-	A	C	INTRON|INTRON,NON-CODING		XM_039098657|XM_039098667|NM_001008843|XM_039098656|NM_001033986|XM_039098659|XM_039098658|XM_039098669|XM_039098664|XM_039098663|XM_039098655|XM_039098666|XM_039098665|XR_005497232|XR_005497231|XM_039098660|XM_039098671|XM_039098670|XM_039098673|XM_039098662|XM_039098672|XM_039098661
20	3425236	1	RT1-CE5	-	G	A	INTRON|INTRON,NON-CODING		XM_039098657|NM_001008843|XM_039098667|NM_001033986|XM_039098656|XM_039098659|XM_039098658|XM_039098669|XM_039098664|XM_039098663|XM_039098666|XM_039098655|XM_039098665|XR_005497232|XR_005497231|XM_039098671|XM_039098660|XM_039098670|XM_039098673|XM_039098662|XM_039098661|XM_039098672
20	3425242	1	RT1-CE5	-	C	G	INTRON|INTRON,NON-CODING		XM_039098657|NM_001008843|NM_001033986|XM_039098656|XM_039098667|XM_039098659|XM_039098658|XM_039098669|XM_039098664|XM_039098663|XM_039098655|XM_039098666|XM_039098665|XR_005497232|XR_005497231|XM_039098660|XM_039098671|XM_039098670|XM_039098662|XM_039098673|XM_039098661|XM_039098672
20	3425258	1	RT1-CE5	-	A	G	INTRON|INTRON,NON-CODING		XM_039098657|XM_039098667|NM_001033986|XM_039098656|NM_001008843|XM_039098659|XM_039098669|XM_039098658|XM_039098664|XM_039098663|XM_039098655|XM_039098666|XM_039098665|XR_005497232|XR_005497231|XM_039098660|XM_039098671|XM_039098670|XM_039098662|XM_039098673|XM_039098672|XM_039098661
20	3425266	1	RT1-CE5	-	A	G	INTRON|INTRON,NON-CODING		XM_039098657|NM_001033986|NM_001008843|XM_039098667|XM_039098656|XM_039098659|XM_039098658|XM_039098669|XM_039098664|XM_039098663|XM_039098666|XM_039098655|XM_039098665|XR_005497232|XR_005497231|XM_039098660|XM_039098671|XM_039098670|XM_039098673|XM_039098662|XM_039098661|XM_039098672
20	3425271	1	RT1-CE5	-	A	G	INTRON|INTRON,NON-CODING		XM_039098657|XM_039098667|XM_039098656|NM_001008843|NM_001033986|XM_039098659|XM_039098658|XM_039098669|XM_039098664|XM_039098663|XM_039098655|XM_039098666|XM_039098665|XR_005497232|XR_005497231|XM_039098660|XM_039098671|XM_039098670|XM_039098662|XM_039098673|XM_039098661|XM_039098672
20	3425290	1	RT1-CE5	-	C	T	INTRON|INTRON,NON-CODING		XM_039098657|XM_039098667|NM_001033986|NM_001008843|XM_039098656|XM_039098659|XM_039098658|XM_039098669|XM_039098664|XM_039098663|XM_039098655|XM_039098666|XM_039098665|XR_005497232|XR_005497231|XM_039098660|XM_039098671|XM_039098670|XM_039098662|XM_039098673|XM_039098672|XM_039098661
20	3425294	1	RT1-CE5	-	G	A	INTRON|INTRON,NON-CODING		XM_039098657|XM_039098667|XM_039098656|NM_001008843|NM_001033986|XM_039098659|XM_039098658|XM_039098669|XM_039098664|XM_039098663|XM_039098666|XM_039098655|XM_039098665|XR_005497232|XR_005497231|XM_039098671|XM_039098660|XM_039098670|XM_039098662|XM_039098673|XM_039098661|XM_039098672
20	3425300	1	RT1-CE5	-	A	C	INTRON|INTRON,NON-CODING		XM_039098657|XM_039098667|NM_001008843|NM_001033986|XM_039098656|XM_039098659|XM_039098658|XM_039098669|XM_039098664|XM_039098663|XM_039098666|XM_039098655|XM_039098665|XR_005497232|XR_005497231|XM_039098671|XM_039098660|XM_039098670|XM_039098673|XM_039098662|XM_039098672|XM_039098661
20	3425301	0.979	RT1-CE5	-	T	A	INTRON|INTRON,NON-CODING		XM_039098657|XM_039098656|NM_001008843|NM_001033986|XM_039098667|XM_039098659|XM_039098658|XM_039098669|XM_039098664|XM_039098663|XM_039098655|XM_039098666|XM_039098665|XR_005497232|XR_005497231|XM_039098660|XM_039098671|XM_039098670|XM_039098662|XM_039098673|XM_039098672|XM_039098661
20	3425308	1	RT1-CE5	-	G	T	INTRON|INTRON,NON-CODING		XM_039098657|NM_001033986|XM_039098656|NM_001008843|XM_039098667|XM_039098659|XM_039098658|XM_039098669|XM_039098664|XM_039098663|XM_039098655|XM_039098666|XM_039098665|XR_005497232|XR_005497231|XM_039098671|XM_039098660|XM_039098670|XM_039098662|XM_039098673|XM_039098672|XM_039098661
20	3425315	1	RT1-CE5	-	C	T	INTRON|INTRON,NON-CODING		XM_039098657|NM_001008843|NM_001033986|XM_039098656|XM_039098667|XM_039098659|XM_039098658|XM_039098669|XM_039098664|XM_039098663|XM_039098655|XM_039098666|XM_039098665|XR_005497232|XR_005497231|XM_039098660|XM_039098671|XM_039098670|XM_039098662|XM_039098673|XM_039098661|XM_039098672
20	3425332	1	RT1-CE5	-	C	A	INTRON|INTRON,NON-CODING		XM_039098657|NM_001008843|XM_039098656|XM_039098667|NM_001033986|XM_039098659|XM_039098658|XM_039098669|XM_039098664|XM_039098663|XM_039098655|XM_039098666|XM_039098665|XR_005497232|XR_005497231|XM_039098660|XM_039098671|XM_039098670|XM_039098673|XM_039098662|XM_039098672|XM_039098661
20	3425349	1	RT1-CE5	-	G	A	INTRON|INTRON,NON-CODING		XM_039098657|NM_001033986|NM_001008843|XM_039098656|XM_039098667|XM_039098659|XM_039098669|XM_039098658|XM_039098664|XM_039098663|XM_039098655|XM_039098666|XM_039098665|XR_005497232|XR_005497231|XM_039098660|XM_039098671|XM_039098670|XM_039098673|XM_039098662|XM_039098661|XM_039098672
20	3425383	1	RT1-CE5	-	C	T	INTRON|INTRON,NON-CODING		XM_039098657|XM_039098656|NM_001008843|XM_039098667|NM_001033986|XM_039098659|XM_039098669|XM_039098658|XM_039098664|XM_039098663|XM_039098655|XM_039098666|XM_039098665|XR_005497232|XR_005497231|XM_039098660|XM_039098671|XM_039098670|XM_039098662|XM_039098673|XM_039098672|XM_039098661
20	3425387	1	RT1-CE5	-	T	A	INTRON|INTRON,NON-CODING		XM_039098657|NM_001008843|XM_039098667|XM_039098656|NM_001033986|XM_039098659|XM_039098669|XM_039098658|XM_039098664|XM_039098663|XM_039098666|XM_039098655|XM_039098665|XR_005497232|XR_005497231|XM_039098660|XM_039098671|XM_039098670|XM_039098662|XM_039098673|XM_039098672|XM_039098661
20	3425391	0.999	RT1-CE5	-	T	C	INTRON|INTRON,NON-CODING		XM_039098657|NM_001008843|NM_001033986|XM_039098667|XM_039098656|XM_039098659|XM_039098669|XM_039098658|XM_039098664|XM_039098663|XM_039098655|XM_039098666|XM_039098665|XR_005497232|XR_005497231|XM_039098671|XM_039098660|XM_039098670|XM_039098673|XM_039098662|XM_039098661|XM_039098672
20	3425473	0.961	RT1-CE5	-	A	T	INTRON|INTRON,NON-CODING		XM_039098657|XM_039098656|XM_039098667|NM_001008843|NM_001033986|XM_039098659|XM_039098669|XM_039098658|XM_039098664|XM_039098663|XM_039098655|XM_039098666|XM_039098665|XR_005497232|XR_005497231|XM_039098660|XM_039098671|XM_039098670|XM_039098662|XM_039098673|XM_039098672|XM_039098661
20	3425479	1	RT1-CE5	-	T	C	INTRON|INTRON,NON-CODING		XM_039098657|NM_001033986|NM_001008843|XM_039098667|XM_039098656|XM_039098659|XM_039098658|XM_039098669|XM_039098664|XM_039098663|XM_039098666|XM_039098655|XM_039098665|XR_005497232|XR_005497231|XM_039098660|XM_039098671|XM_039098670|XM_039098662|XM_039098673|XM_039098661|XM_039098672
20	3425532	1	RT1-CE5	-	T	G	INTRON|INTRON,NON-CODING		XM_039098657|NM_001008843|NM_001033986|XM_039098667|XM_039098656|XM_039098659|XM_039098669|XM_039098658|XM_039098664|XM_039098663|XM_039098655|XM_039098666|XM_039098665|XR_005497232|XR_005497231|XM_039098671|XM_039098660|XM_039098670|XM_039098662|XM_039098673|XM_039098672|XM_039098661
20	3425565	1	RT1-CE5	-	G	A	INTRON|INTRON,NON-CODING		XM_039098657|NM_001008843|XM_039098667|NM_001033986|XM_039098656|XM_039098659|XM_039098669|XM_039098658|XM_039098664|XM_039098663|XM_039098655|XM_039098666|XM_039098665|XR_005497232|XR_005497231|XM_039098660|XM_039098671|XM_039098670|XM_039098662|XM_039098673|XM_039098672|XM_039098661
20	3425577	1	RT1-CE5	-	T	G	INTRON|INTRON,NON-CODING		XM_039098657|XM_039098656|XM_039098667|NM_001008843|NM_001033986|XM_039098659|XM_039098658|XM_039098669|XM_039098664|XM_039098663|XM_039098655|XM_039098666|XM_039098665|XR_005497232|XR_005497231|XM_039098671|XM_039098660|XM_039098670|XM_039098673|XM_039098662|XM_039098672|XM_039098661
20	3425583	1	RT1-CE5	-	A	G	INTRON|INTRON,NON-CODING		XM_039098657|XM_039098667|XM_039098656|NM_001033986|NM_001008843|XM_039098659|XM_039098658|XM_039098669|XM_039098664|XM_039098663|XM_039098655|XM_039098666|XM_039098665|XR_005497232|XR_005497231|XM_039098660|XM_039098671|XM_039098670|XM_039098673|XM_039098662|XM_039098661|XM_039098672
20	3425585	1	RT1-CE5	-	A	G	INTRON|INTRON,NON-CODING		XM_039098657|XM_039098667|XM_039098656|NM_001008843|NM_001033986|XM_039098659|XM_039098669|XM_039098658|XM_039098664|XM_039098663|XM_039098666|XM_039098655|XM_039098665|XR_005497232|XR_005497231|XM_039098660|XM_039098671|XM_039098670|XM_039098673|XM_039098662|XM_039098661|XM_039098672
20	3425598	0.833	RT1-CE5	-	C	G	INTRON|INTRON,NON-CODING		XM_039098657|NM_001033986|XM_039098667|XM_039098656|NM_001008843|XM_039098659|XM_039098669|XM_039098658|XM_039098664|XM_039098663|XM_039098666|XM_039098655|XM_039098665|XR_005497232|XR_005497231|XM_039098671|XM_039098660|XM_039098670|XM_039098673|XM_039098662|XM_039098672|XM_039098661
20	3425604	1	RT1-CE5	-	G	A	INTRON|INTRON,NON-CODING		XM_039098657|NM_001008843|XM_039098656|NM_001033986|XM_039098667|XM_039098659|XM_039098658|XM_039098669|XM_039098664|XM_039098663|XM_039098655|XM_039098666|XM_039098665|XR_005497232|XR_005497231|XM_039098671|XM_039098660|XM_039098670|XM_039098662|XM_039098673|XM_039098672|XM_039098661
20	3425609	1	RT1-CE5	-	G	T	INTRON|INTRON,NON-CODING		XM_039098657|NM_001033986|XM_039098667|NM_001008843|XM_039098656|XM_039098659|XM_039098669|XM_039098658|XM_039098664|XM_039098663|XM_039098655|XM_039098666|XM_039098665|XR_005497232|XR_005497231|XM_039098660|XM_039098671|XM_039098670|XM_039098662|XM_039098673|XM_039098672|XM_039098661
20	3425611	1	RT1-CE5	-	C	T	INTRON|INTRON,NON-CODING		XM_039098657|XM_039098667|NM_001008843|XM_039098656|NM_001033986|XM_039098659|XM_039098658|XM_039098669|XM_039098664|XM_039098663|XM_039098655|XM_039098666|XM_039098665|XR_005497232|XR_005497231|XM_039098660|XM_039098671|XM_039098670|XM_039098662|XM_039098673|XM_039098661|XM_039098672
20	3425624	1	RT1-CE5	-	A	C	INTRON|INTRON,NON-CODING		XM_039098657|NM_001008843|NM_001033986|XM_039098667|XM_039098656|XM_039098659|XM_039098669|XM_039098658|XM_039098664|XM_039098663|XM_039098655|XM_039098666|XM_039098665|XR_005497232|XR_005497231|XM_039098671|XM_039098660|XM_039098670|XM_039098673|XM_039098662|XM_039098672|XM_039098661
20	3425625	0.994	RT1-CE5	-	G	A	INTRON|INTRON,NON-CODING		XM_039098657|NM_001033986|XM_039098656|XM_039098667|NM_001008843|XM_039098659|XM_039098669|XM_039098658|XM_039098664|XM_039098663|XM_039098655|XM_039098666|XM_039098665|XR_005497232|XR_005497231|XM_039098660|XM_039098671|XM_039098670|XM_039098662|XM_039098673|XM_039098672|XM_039098661
20	3425636	1	RT1-CE5	-	A	G	INTRON|INTRON,NON-CODING		XM_039098657|XM_039098656|NM_001033986|XM_039098667|NM_001008843|XM_039098659|XM_039098658|XM_039098669|XM_039098664|XM_039098663|XM_039098655|XM_039098666|XM_039098665|XR_005497232|XR_005497231|XM_039098660|XM_039098671|XM_039098670|XM_039098662|XM_039098673|XM_039098672|XM_039098661
20	3425639	1	RT1-CE5	-	A	T	INTRON|INTRON,NON-CODING		XM_039098657|XM_039098667|XM_039098656|NM_001033986|NM_001008843|XM_039098659|XM_039098658|XM_039098669|XM_039098664|XM_039098663|XM_039098655|XM_039098666|XM_039098665|XR_005497232|XR_005497231|XM_039098660|XM_039098671|XM_039098670|XM_039098673|XM_039098662|XM_039098672|XM_039098661
20	3425640	1	RT1-CE5	-	A	G	INTRON|INTRON,NON-CODING		XM_039098657|NM_001008843|XM_039098656|NM_001033986|XM_039098667|XM_039098659|XM_039098658|XM_039098669|XM_039098664|XM_039098663|XM_039098666|XM_039098655|XM_039098665|XR_005497232|XR_005497231|XM_039098660|XM_039098671|XM_039098670|XM_039098662|XM_039098673|XM_039098661|XM_039098672
20	3425643	1	RT1-CE5	-	C	T	INTRON|INTRON,NON-CODING		XM_039098657|NM_001008843|XM_039098656|NM_001033986|XM_039098667|XM_039098659|XM_039098669|XM_039098658|XM_039098664|XM_039098663|XM_039098666|XM_039098655|XM_039098665|XR_005497232|XR_005497231|XM_039098660|XM_039098671|XM_039098670|XM_039098673|XM_039098662|XM_039098661|XM_039098672
20	3425652	0.996	RT1-CE5	-	G	A	INTRON|INTRON,NON-CODING		XM_039098657|XM_039098667|NM_001008843|XM_039098656|NM_001033986|XM_039098659|XM_039098669|XM_039098658|XM_039098664|XM_039098663|XM_039098655|XM_039098666|XM_039098665|XR_005497232|XR_005497231|XM_039098660|XM_039098671|XM_039098670|XM_039098662|XM_039098673|XM_039098672|XM_039098661
20	3425673	1	RT1-CE5	-	C	T	INTRON|INTRON,NON-CODING		XM_039098657|XM_039098667|XM_039098656|NM_001008843|NM_001033986|XM_039098659|XM_039098669|XM_039098658|XM_039098664|XM_039098663|XM_039098655|XM_039098666|XM_039098665|XR_005497232|XR_005497231|XM_039098660|XM_039098671|XM_039098670|XM_039098673|XM_039098662|XM_039098661|XM_039098672
20	3425680	1	RT1-CE5	-	T	C	INTRON|INTRON,NON-CODING		XM_039098657|XM_039098667|NM_001008843|NM_001033986|XM_039098656|XM_039098659|XM_039098658|XM_039098669|XM_039098664|XM_039098663|XM_039098655|XM_039098666|XM_039098665|XR_005497232|XR_005497231|XM_039098671|XM_039098660|XM_039098670|XM_039098662|XM_039098673|XM_039098672|XM_039098661
20	3425681	1	RT1-CE5	-	A	G	INTRON|INTRON,NON-CODING		XM_039098657|NM_001008843|XM_039098656|XM_039098667|NM_001033986|XM_039098659|XM_039098669|XM_039098658|XM_039098664|XM_039098663|XM_039098655|XM_039098666|XM_039098665|XR_005497232|XR_005497231|XM_039098671|XM_039098660|XM_039098670|XM_039098662|XM_039098673|XM_039098661|XM_039098672
20	3425691	1	RT1-CE5	-	A	T	INTRON|INTRON,NON-CODING		XM_039098657|XM_039098667|NM_001033986|XM_039098656|NM_001008843|XM_039098659|XM_039098669|XM_039098658|XM_039098664|XM_039098663|XM_039098666|XM_039098655|XM_039098665|XR_005497232|XR_005497231|XM_039098660|XM_039098671|XM_039098670|XM_039098673|XM_039098662|XM_039098672|XM_039098661
20	3425860	0.987	RT1-CE5	-	C	T	INTRON|INTRON,NON-CODING		XM_039098657|NM_001033986|XM_039098656|NM_001008843|XM_039098667|XM_039098659|XM_039098669|XM_039098658|XM_039098664|XM_039098663|XM_039098655|XM_039098666|XM_039098665|XR_005497232|XR_005497231|XM_039098671|XM_039098660|XM_039098670|XM_039098662|XM_039098673|XM_039098661|XM_039098672
20	3426260	0.997	RT1-CE5	-	C	T	INTRON|INTRON,NON-CODING		XM_039098657|NM_001033986|NM_001008843|XM_039098656|XM_039098667|XM_039098659|XM_039098669|XM_039098658|XM_039098664|XM_039098663|XM_039098655|XM_039098666|XM_039098665|XR_005497232|XR_005497231|XM_039098671|XM_039098660|XM_039098670|XM_039098673|XM_039098662|XM_039098672|XM_039098661
20	3427913	0.839	RT1-CE5	-	A	G	INTRON|INTRON,NON-CODING		XM_039098657|XM_039098656|XM_039098667|NM_001033986|NM_001008843|XM_039098659|XM_039098658|XM_039098669|XM_039098664|XM_039098663|XM_039098655|XM_039098666|XM_039098665|XR_005497232|XR_005497231|XM_039098660|XM_039098671|XM_039098670|XM_039098662|XM_039098673|XM_039098672|XM_039098661
20	3427918	0.978	RT1-CE5	-	C	A	INTRON|INTRON,NON-CODING		XM_039098657|XM_039098656|NM_001008843|NM_001033986|XM_039098667|XM_039098659|XM_039098669|XM_039098658|XM_039098664|XM_039098663|XM_039098666|XM_039098655|XM_039098665|XR_005497232|XR_005497231|XM_039098671|XM_039098660|XM_039098670|XM_039098662|XM_039098673|XM_039098661|XM_039098672
20	3428002	0.996	RT1-CE5	-	G	A	INTRON|INTRON,NON-CODING		XM_039098657|XM_039098656|XM_039098667|NM_001008843|NM_001033986|XM_039098659|XM_039098669|XM_039098658|XM_039098664|XM_039098663|XM_039098666|XM_039098655|XM_039098665|XR_005497232|XR_005497231|XM_039098660|XM_039098671|XM_039098670|XM_039098662|XM_039098673|XM_039098661|XM_039098672
20	3428148	0.983	RT1-CE5	-	A	G	INTRON|INTRON,NON-CODING		XM_039098657|NM_001008843|XM_039098656|XM_039098667|NM_001033986|XM_039098659|XM_039098658|XM_039098669|XM_039098664|XM_039098663|XM_039098655|XM_039098666|XM_039098665|XR_005497232|XR_005497231|XM_039098660|XM_039098671|XM_039098670|XM_039098662|XM_039098673|XM_039098661|XM_039098672
20	3428160	0.996	RT1-CE5	-	T	C	INTRON|INTRON,NON-CODING		XM_039098657|XM_039098656|XM_039098667|NM_001033986|NM_001008843|XM_039098659|XM_039098658|XM_039098669|XM_039098664|XM_039098663|XM_039098666|XM_039098655|XM_039098665|XR_005497232|XR_005497231|XM_039098660|XM_039098671|XM_039098670|XM_039098673|XM_039098662|XM_039098661|XM_039098672
20	3428161	1	RT1-CE5	-	G	A	INTRON|INTRON,NON-CODING		XM_039098657|XM_039098656|NM_001008843|NM_001033986|XM_039098667|XM_039098659|XM_039098669|XM_039098658|XM_039098664|XM_039098663|XM_039098655|XM_039098666|XM_039098665|XR_005497232|XR_005497231|XM_039098660|XM_039098671|XM_039098670|XM_039098662|XM_039098673|XM_039098661|XM_039098672
20	3429838	0.997	RT1-CE5|Cdk2ap1-ps4	-|-	C	T	INTRON|INTRON,NON-CODING		XM_039098657|NM_001033986|XM_039098656|XM_039098667|NM_001008843|XM_039098659|XM_039098669|XM_039098658|XM_039098664|XM_039098663|XM_039098666|XM_039098655|XM_039098665|XR_005497232|XR_005497231|XM_039098660|XM_039098671|XM_039098670|XM_039098673|XM_039098662|XM_039098672|XM_039098661
20	3429866	0.988	RT1-CE5|Cdk2ap1-ps4	-|-	G	A	INTRON|INTRON,NON-CODING		XM_039098657|NM_001008843|XM_039098656|XM_039098667|NM_001033986|XM_039098659|XM_039098658|XM_039098669|XM_039098664|XM_039098663|XM_039098666|XM_039098655|XM_039098665|XR_005497232|XR_005497231|XM_039098660|XM_039098671|XM_039098670|XM_039098662|XM_039098673|XM_039098661|XM_039098672
20	3429869	0.991	RT1-CE5|Cdk2ap1-ps4	-|-	C	G	INTRON|INTRON,NON-CODING		XM_039098657|NM_001033986|XM_039098656|XM_039098667|NM_001008843|XM_039098659|XM_039098669|XM_039098658|XM_039098664|XM_039098663|XM_039098655|XM_039098666|XM_039098665|XR_005497232|XR_005497231|XM_039098660|XM_039098671|XM_039098670|XM_039098673|XM_039098662|XM_039098672|XM_039098661
20	3429875	0.995	RT1-CE5|Cdk2ap1-ps4	-|-	AGG		INTRON|INTRON,NON-CODING		XM_039098657|NM_001008843|XM_039098656|NM_001033986|XM_039098667|XM_039098659|XM_039098669|XM_039098658|XM_039098664|XM_039098663|XM_039098655|XM_039098666|XM_039098665|XR_005497232|XR_005497231|XM_039098660|XM_039098671|XM_039098670|XM_039098662|XM_039098673|XM_039098672|XM_039098661
20	3429896	1	RT1-CE5|Cdk2ap1-ps4	-|-	C	G	INTRON|INTRON,NON-CODING		XM_039098657|NM_001033986|NM_001008843|XM_039098656|XM_039098667|XM_039098659|XM_039098658|XM_039098669|XM_039098664|XM_039098663|XM_039098666|XM_039098655|XM_039098665|XR_005497232|XR_005497231|XM_039098660|XM_039098671|XM_039098670|XM_039098673|XM_039098662|XM_039098661|XM_039098672
20	3429911	1	RT1-CE5|Cdk2ap1-ps4	-|-	C	T	INTRON|INTRON,NON-CODING		XM_039098657|XM_039098656|XM_039098667|NM_001008843|NM_001033986|XM_039098659|XM_039098669|XM_039098658|XM_039098664|XM_039098663|XM_039098655|XM_039098666|XM_039098665|XR_005497232|XR_005497231|XM_039098671|XM_039098660|XM_039098670|XM_039098673|XM_039098662|XM_039098661|XM_039098672
20	3429912	1	RT1-CE5|Cdk2ap1-ps4	-|-	G	T	INTRON|INTRON,NON-CODING		XM_039098657|NM_001033986|XM_039098667|NM_001008843|XM_039098656|XM_039098659|XM_039098658|XM_039098669|XM_039098664|XM_039098663|XM_039098655|XM_039098666|XM_039098665|XR_005497232|XR_005497231|XM_039098671|XM_039098660|XM_039098670|XM_039098673|XM_039098662|XM_039098661|XM_039098672
20	3429921	0.958	RT1-CE5|Cdk2ap1-ps4	-|-	G	T	INTRON|INTRON,NON-CODING		XM_039098657|XM_039098656|XM_039098667|NM_001033986|NM_001008843|XM_039098659|XM_039098669|XM_039098658|XM_039098664|XM_039098663|XM_039098655|XM_039098666|XM_039098665|XR_005497232|XR_005497231|XM_039098671|XM_039098660|XM_039098670|XM_039098662|XM_039098673|XM_039098661|XM_039098672
20	3429923	0.89	RT1-CE5|Cdk2ap1-ps4	-|-	G	A	INTRON|INTRON,NON-CODING		XM_039098657|XM_039098656|XM_039098667|NM_001033986|NM_001008843|XM_039098659|XM_039098669|XM_039098658|XM_039098664|XM_039098663|XM_039098666|XM_039098655|XM_039098665|XR_005497232|XR_005497231|XM_039098671|XM_039098660|XM_039098670|XM_039098662|XM_039098673|XM_039098672|XM_039098661
20	3429975	1	RT1-CE5|Cdk2ap1-ps4	-|-	G	A	INTRON|INTRON,NON-CODING		XM_039098657|NM_001008843|XM_039098656|XM_039098667|NM_001033986|XM_039098659|XM_039098669|XM_039098658|XM_039098664|XM_039098663|XM_039098666|XM_039098655|XM_039098665|XR_005497232|XR_005497231|XM_039098660|XM_039098671|XM_039098670|XM_039098662|XM_039098673|XM_039098672|XM_039098661
20	3429988	1	RT1-CE5|Cdk2ap1-ps4	-|-	C	T	INTRON|INTRON,NON-CODING		XM_039098657|XM_039098656|NM_001033986|XM_039098667|NM_001008843|XM_039098659|XM_039098669|XM_039098658|XM_039098664|XM_039098663|XM_039098666|XM_039098655|XM_039098665|XR_005497232|XR_005497231|XM_039098660|XM_039098671|XM_039098670|XM_039098673|XM_039098662|XM_039098672|XM_039098661
20	3430144	1	RT1-CE5	-	C	A	INTRON|INTRON,NON-CODING		XM_039098657|NM_001008843|NM_001033986|XM_039098667|XM_039098656|XM_039098659|XM_039098658|XM_039098669|XM_039098664|XM_039098663|XM_039098655|XM_039098666|XM_039098665|XR_005497232|XR_005497231|XM_039098671|XM_039098660|XM_039098670|XM_039098673|XM_039098662|XM_039098661|XM_039098672
20	3430146	0.97	RT1-CE5	-	C	T	INTRON|INTRON,NON-CODING		XM_039098657|XM_039098656|NM_001008843|NM_001033986|XM_039098667|XM_039098659|XM_039098658|XM_039098669|XM_039098664|XM_039098663|XM_039098655|XM_039098666|XM_039098665|XR_005497232|XR_005497231|XM_039098660|XM_039098671|XM_039098670|XM_039098662|XM_039098673|XM_039098672|XM_039098661
20	3430182	1	RT1-CE5	-	A	C	INTRON|INTRON,NON-CODING		XM_039098657|XM_039098667|NM_001008843|XM_039098656|NM_001033986|XM_039098659|XM_039098669|XM_039098658|XM_039098664|XM_039098663|XM_039098655|XM_039098666|XM_039098665|XR_005497232|XR_005497231|XM_039098660|XM_039098671|XM_039098670|XM_039098673|XM_039098662|XM_039098672|XM_039098661
20	3430199	0.992	RT1-CE5	-	G	A	INTRON|INTRON,NON-CODING		XM_039098657|XM_039098667|XM_039098656|NM_001008843|NM_001033986|XM_039098659|XM_039098658|XM_039098669|XM_039098664|XM_039098663|XM_039098655|XM_039098666|XM_039098665|XR_005497232|XR_005497231|XM_039098660|XM_039098671|XM_039098670|XM_039098673|XM_039098662|XM_039098661|XM_039098672
20	3430200	0.994	RT1-CE5	-	G	A	INTRON|INTRON,NON-CODING		XM_039098657|XM_039098667|NM_001008843|NM_001033986|XM_039098656|XM_039098659|XM_039098658|XM_039098669|XM_039098664|XM_039098663|XM_039098666|XM_039098655|XM_039098665|XR_005497232|XR_005497231|XM_039098671|XM_039098660|XM_039098670|XM_039098662|XM_039098673|XM_039098672|XM_039098661
20	3430203	0.997	RT1-CE5	-	G	A	INTRON|INTRON,NON-CODING		XM_039098657|XM_039098656|NM_001008843|XM_039098667|NM_001033986|XM_039098659|XM_039098658|XM_039098669|XM_039098664|XM_039098663|XM_039098666|XM_039098655|XM_039098665|XR_005497232|XR_005497231|XM_039098660|XM_039098671|XM_039098670|XM_039098662|XM_039098673|XM_039098672|XM_039098661
20	3430220	1	RT1-CE5	-	C	T	INTRON|INTRON,NON-CODING		XM_039098657|XM_039098667|NM_001008843|NM_001033986|XM_039098656|XM_039098659|XM_039098658|XM_039098669|XM_039098664|XM_039098663|XM_039098666|XM_039098655|XM_039098665|XR_005497232|XR_005497231|XM_039098660|XM_039098671|XM_039098670|XM_039098673|XM_039098662|XM_039098661|XM_039098672
20	3430221	1	RT1-CE5	-	G	C	INTRON|INTRON,NON-CODING		XM_039098657|NM_001008843|XM_039098656|XM_039098667|NM_001033986|XM_039098659|XM_039098669|XM_039098658|XM_039098664|XM_039098663|XM_039098655|XM_039098666|XM_039098665|XR_005497232|XR_005497231|XM_039098671|XM_039098660|XM_039098670|XM_039098662|XM_039098673|XM_039098672|XM_039098661
20	3430224	1	RT1-CE5	-	T	C	INTRON|INTRON,NON-CODING		XM_039098657|NM_001008843|NM_001033986|XM_039098667|XM_039098656|XM_039098659|XM_039098669|XM_039098658|XM_039098664|XM_039098663|XM_039098666|XM_039098655|XM_039098665|XR_005497232|XR_005497231|XM_039098660|XM_039098671|XM_039098670|XM_039098673|XM_039098662|XM_039098672|XM_039098661
20	3430229	0.996	RT1-CE5	-	T	A	INTRON|INTRON,NON-CODING		XM_039098657|NM_001033986|XM_039098667|XM_039098656|NM_001008843|XM_039098659|XM_039098658|XM_039098669|XM_039098664|XM_039098663|XM_039098655|XM_039098666|XM_039098665|XR_005497232|XR_005497231|XM_039098660|XM_039098671|XM_039098670|XM_039098662|XM_039098673|XM_039098661|XM_039098672
20	3430230	1	RT1-CE5	-	T	C	INTRON|INTRON,NON-CODING		XM_039098657|NM_001033986|XM_039098656|NM_001008843|XM_039098667|XM_039098659|XM_039098669|XM_039098658|XM_039098664|XM_039098663|XM_039098655|XM_039098666|XM_039098665|XR_005497232|XR_005497231|XM_039098660|XM_039098671|XM_039098670|XM_039098673|XM_039098662|XM_039098672|XM_039098661
20	3430231	1	RT1-CE5	-	G	C	INTRON|INTRON,NON-CODING		XM_039098657|NM_001008843|NM_001033986|XM_039098656|XM_039098667|XM_039098659|XM_039098669|XM_039098658|XM_039098664|XM_039098663|XM_039098666|XM_039098655|XM_039098665|XR_005497232|XR_005497231|XM_039098660|XM_039098671|XM_039098670|XM_039098673|XM_039098662|XM_039098661|XM_039098672
20	3430269	0.933	RT1-CE5	-	C	T	INTRON|INTRON,NON-CODING		XM_039098657|XM_039098656|XM_039098667|NM_001008843|NM_001033986|XM_039098659|XM_039098669|XM_039098658|XM_039098664|XM_039098663|XM_039098666|XM_039098655|XM_039098665|XR_005497232|XR_005497231|XM_039098660|XM_039098671|XM_039098670|XM_039098662|XM_039098673|XM_039098672|XM_039098661
20	3430283	1	RT1-CE5	-	null	C	INTRON|INTRON,NON-CODING		XM_039098657|NM_001033986|XM_039098656|XM_039098667|NM_001008843|XM_039098659|XM_039098669|XM_039098658|XM_039098664|XM_039098663|XM_039098666|XM_039098655|XM_039098665|XR_005497232|XR_005497231|XM_039098671|XM_039098660|XM_039098670|XM_039098662|XM_039098673|XM_039098672|XM_039098661
20	3430704	0.998	RT1-CE5	-	G	A	INTRON|INTRON,NON-CODING		XM_039098657|NM_001033986|XM_039098667|NM_001008843|XM_039098656|XM_039098659|XM_039098658|XM_039098669|XM_039098664|XM_039098663|XM_039098655|XM_039098666|XM_039098665|XR_005497232|XR_005497231|XM_039098671|XM_039098660|XM_039098670|XM_039098662|XM_039098673|XM_039098672|XM_039098661
20	3430913	1	RT1-CE5	-	G	A	INTRON|INTRON,NON-CODING		XM_039098657|NM_001033986|XM_039098656|NM_001008843|XM_039098667|XM_039098659|XM_039098658|XM_039098669|XM_039098664|XM_039098663|XM_039098666|XM_039098655|XM_039098665|XR_005497232|XR_005497231|XM_039098671|XM_039098660|XM_039098670|XM_039098673|XM_039098662|XM_039098661|XM_039098672
20	3430917	1	RT1-CE5	-	G	C	INTRON|INTRON,NON-CODING		XM_039098657|XM_039098667|NM_001033986|NM_001008843|XM_039098656|XM_039098659|XM_039098658|XM_039098669|XM_039098664|XM_039098663|XM_039098666|XM_039098655|XM_039098665|XR_005497232|XR_005497231|XM_039098671|XM_039098660|XM_039098670|XM_039098662|XM_039098673|XM_039098672|XM_039098661
20	3430925	0.999	RT1-CE5	-	C	T	INTRON|INTRON,NON-CODING		XM_039098657|NM_001008843|XM_039098656|NM_001033986|XM_039098667|XM_039098659|XM_039098669|XM_039098658|XM_039098664|XM_039098663|XM_039098655|XM_039098666|XM_039098665|XR_005497232|XR_005497231|XM_039098671|XM_039098660|XM_039098670|XM_039098662|XM_039098673|XM_039098661|XM_039098672
20	3431005	0.997	RT1-CE5	-	null	ATT	INTRON|INTRON,NON-CODING		XM_039098657|NM_001008843|XM_039098656|NM_001033986|XM_039098667|XM_039098659|XM_039098658|XM_039098669|XM_039098664|XM_039098663|XM_039098666|XM_039098655|XM_039098665|XR_005497232|XR_005497231|XM_039098660|XM_039098671|XM_039098670|XM_039098673|XM_039098662|XM_039098661|XM_039098672
20	3431007	1	RT1-CE5	-	null	GATGAATTAT	INTRON|INTRON,NON-CODING		XM_039098657|NM_001008843|NM_001033986|XM_039098656|XM_039098667|XM_039098659|XM_039098669|XM_039098658|XM_039098664|XM_039098663|XM_039098666|XM_039098655|XM_039098665|XR_005497232|XR_005497231|XM_039098660|XM_039098671|XM_039098670|XM_039098662|XM_039098673|XM_039098672|XM_039098661
20	3433832	0.771	RT1-CE5|RT1-CE4	-|-	G	A	3UTRS,EXON|INTRON|EXON,NON-CODING|INTRON,NON-CODING		XM_039098657|NM_001033986|NM_001008843|XM_039098656|XM_039098659|XM_039098658|XM_039098655|XM_039098959|XM_039098671|XM_039098670|XM_039098673|XM_039098672|NM_001008842|XM_039098667|XM_039098669|XM_039098664|XM_039098961|XM_039098960|XM_039098663|XM_039098666|XM_039098665|XM_039098962|XR_005497232|XR_005497231|XM_039098660|XM_039098662|XM_039098661
20	3435957	1	RT1-CE5|RT1-CE4|RT1-CE7	-|-|-	T	A	INTRON|INTRON,NON-CODING		XM_039098657|NM_001033986|NM_001008843|XM_039098656|XM_039098659|XM_039098658|NM_001008845|XM_039098655|XM_039098959|XM_039098671|XM_039098670|XM_039098673|XM_039098672|NM_001008842|XM_039098667|XM_039098669|XM_039098961|XM_039098664|XM_039098663|XM_039098960|XM_039098666|XM_039098665|XM_039098962|XR_005497232|XR_005497231|XM_039098660|XM_039098662|XM_039098661
20	3435959	1	RT1-CE5|RT1-CE4|RT1-CE7	-|-|-	G	A	INTRON|INTRON,NON-CODING		XM_039098657|NM_001033986|XM_039098656|NM_001008843|XM_039098659|NM_001008845|XM_039098658|XM_039098655|XM_039098959|XM_039098671|XM_039098670|XM_039098673|XM_039098672|NM_001008842|XM_039098667|XM_039098669|XM_039098961|XM_039098664|XM_039098663|XM_039098960|XM_039098666|XM_039098962|XM_039098665|XR_005497232|XR_005497231|XM_039098660|XM_039098662|XM_039098661
20	3436213	0.966	RT1-CE5|RT1-CE4|RT1-CE7	-|-|-	T	C	EXON|INTRON|EXON,NON-CODING	synonymous	XM_039098657|NM_001008843|XM_039098656|NM_001033986|XM_039098659|NM_001008845|XM_039098658|XM_039098655|XM_039098959|XM_039098671|XM_039098670|XM_039098673|XM_039098672|NM_001008842|XM_039098667|XM_039098669|XM_039098961|XM_039098664|XM_039098960|XM_039098663|XM_039098666|XM_039098665|XM_039098962|XR_005497232|XR_005497231|XM_039098660|XM_039098662|XM_039098661	T	T
20	3436256	0.994	RT1-CE5|RT1-CE4|RT1-CE7	-|-|-	T	G	EXON|INTRON|EXON,NON-CODING	nonsynonymous	XM_039098657|NM_001008843|NM_001033986|XM_039098656|XM_039098659|NM_001008845|XM_039098658|XM_039098655|XM_039098959|XM_039098671|XM_039098670|XM_039098673|XM_039098672|NM_001008842|XM_039098667|XM_039098669|XM_039098664|XM_039098961|XM_039098663|XM_039098960|XM_039098666|XM_039098665|XM_039098962|XR_005497232|XR_005497231|XM_039098660|XM_039098662|XM_039098661	Q	P	possibly damaging
20	3436290	1	RT1-CE5|RT1-CE4|RT1-CE7	-|-|-	C	A	EXON|INTRON|EXON,NON-CODING	nonsynonymous	XM_039098657|NM_001008843|XM_039098656|NM_001033986|XM_039098659|NM_001008845|XM_039098658|XM_039098655|XM_039098959|XM_039098671|XM_039098670|XM_039098673|XM_039098672|NM_001008842|XM_039098667|XM_039098669|XM_039098961|XM_039098664|XM_039098960|XM_039098663|XM_039098666|XM_039098962|XM_039098665|XR_005497232|XR_005497231|XM_039098660|XM_039098662|XM_039098661	V	L	benign
20	3436291	1	RT1-CE5|RT1-CE4|RT1-CE7	-|-|-	G	A	EXON|INTRON|EXON,NON-CODING	synonymous	XM_039098657|NM_001008843|XM_039098656|NM_001033986|XM_039098659|NM_001008845|XM_039098658|XM_039098655|XM_039098959|XM_039098671|XM_039098670|XM_039098673|XM_039098672|NM_001008842|XM_039098667|XM_039098669|XM_039098664|XM_039098961|XM_039098960|XM_039098663|XM_039098666|XM_039098962|XM_039098665|XR_005497232|XR_005497231|XM_039098660|XM_039098662|XM_039098661	D	D
20	3436592	0.923	RT1-CE5|RT1-CE4|RT1-CE7	-|-|-	T	C	INTRON|INTRON,NON-CODING		XM_039098657|XM_039098656|NM_001033986|NM_001008843|XM_039098659|NM_001008845|XM_039098658|XM_039098655|XM_039098959|XM_039098671|XM_039098670|XM_039098673|XM_039098672|NM_001008842|XM_039098667|XM_039098669|XM_039098961|XM_039098664|XM_039098960|XM_039098663|XM_039098666|XM_039098665|XM_039098962|XR_005497232|XR_005497231|XM_039098660|XM_039098662|XM_039098661
20	3436826	0.97	RT1-CE5|RT1-CE4|RT1-CE7	-|-|-	C	T	EXON|INTRON|EXON,NON-CODING	nonsynonymous	XM_039098657|NM_001033986|XM_039098656|NM_001008843|XM_039098659|NM_001008845|XM_039098658|XM_039098655|XM_039098959|XM_039098671|XM_039098670|XM_039098673|XM_039098672|NM_001008842|XM_039098667|XM_039098669|XM_039098961|XM_039098664|XM_039098960|XM_039098663|XM_039098666|XM_039098962|XM_039098665|XR_005497232|XR_005497231|XM_039098660|XM_039098662|XM_039098661	G	R	possibly damaging
20	3436887	1	RT1-CE5|RT1-CE4|RT1-CE7	-|-|-	null	C	INTRON|INTRON,NON-CODING		XM_039098657|NM_001033986|NM_001008843|XM_039098656|XM_039098659|XM_039098658|NM_001008845|XM_039098655|XM_039098959|XM_039098671|XM_039098670|XM_039098673|XM_039098672|NM_001008842|XM_039098667|XM_039098669|XM_039098961|XM_039098664|XM_039098663|XM_039098960|XM_039098666|XM_039098962|XM_039098665|XR_005497232|XR_005497231|XM_039098660|XM_039098662|XM_039098661
20	3436903	1	RT1-CE5|RT1-CE4|RT1-CE7	-|-|-	C	G	INTRON|INTRON,NON-CODING		XM_039098657|NM_001033986|NM_001008843|XM_039098656|XM_039098659|NM_001008845|XM_039098658|XM_039098655|XM_039098959|XM_039098671|XM_039098670|XM_039098673|XM_039098672|NM_001008842|XM_039098667|XM_039098669|XM_039098664|XM_039098961|XM_039098663|XM_039098960|XM_039098666|XM_039098665|XM_039098962|XR_005497232|XR_005497231|XM_039098660|XM_039098662|XM_039098661
20	3437065	1	RT1-CE5|RT1-CE4|RT1-CE7	-|-|-	G	C	INTRON|INTRON,NON-CODING		XM_039098657|XM_039098656|NM_001033986|NM_001008843|XM_039098659|XM_039098658|NM_001008845|XM_039098655|XM_039098959|XM_039098671|XM_039098670|XM_039098673|XM_039098672|NM_001008842|XM_039098667|XM_039098669|XM_039098664|XM_039098961|XM_039098663|XM_039098960|XM_039098666|XM_039098665|XM_039098962|XR_005497232|XR_005497231|XM_039098660|XM_039098662|XM_039098661
20	3437123	1	RT1-CE5|RT1-CE4|RT1-CE7	-|-|-	A	G	EXON|INTRON|EXON,NON-CODING	synonymous	XM_039098657|NM_001008843|NM_001033986|XM_039098656|XM_039098659|NM_001008845|XM_039098658|XM_039098655|XM_039098959|XM_039098671|XM_039098670|XM_039098673|XM_039098672|NM_001008842|XM_039098667|XM_039098669|XM_039098664|XM_039098961|XM_039098960|XM_039098663|XM_039098666|XM_039098665|XM_039098962|XR_005497232|XR_005497231|XM_039098660|XM_039098662|XM_039098661	L	L
20	3437457	1	RT1-CE5|RT1-CE4|LOC120098833	-|-|+	C	A	INTRON|EXON,NON-CODING|INTRON,NON-CODING		XM_039098657|XM_039098656|NM_001033986|NM_001008843|XM_039098659|XM_039098658|NM_001008845|XM_039098655|XR_005497440|XM_039098959|XM_039098671|XM_039098670|XM_039098673|XM_039098672|NM_001008842|XM_039098667|XM_039098669|XM_039098961|XM_039098664|XM_039098960|XM_039098663|XM_039098666|XM_039098665|XM_039098962|XR_005497232|XR_005497231|XM_039098660|XM_039098662|XM_039098661
20	3437604	0.998	RT1-CE5|RT1-CE4|LOC120098833	-|-|+	G	C	INTRON|EXON,NON-CODING|INTRON,NON-CODING		XM_039098657|XM_039098656|NM_001008843|NM_001033986|XM_039098659|NM_001008845|XM_039098658|XM_039098655|XR_005497440|XM_039098959|XM_039098671|XM_039098670|XM_039098673|XM_039098672|NM_001008842|XM_039098667|XM_039098669|XM_039098664|XM_039098961|XM_039098663|XM_039098960|XM_039098666|XM_039098962|XM_039098665|XR_005497232|XR_005497231|XM_039098660|XM_039098662|XM_039098661
20	3438375	0.987	RT1-CE5|RT1-CE4|LOC120098833	-|-|+	T	C	INTRON|INTRON,NON-CODING		XM_039098657|NM_001033986|XM_039098656|NM_001008843|XM_039098659|NM_001008845|XM_039098658|XM_039098655|XR_005497440|XM_039098959|XM_039098671|XM_039098670|XM_039098673|XM_039098672|NM_001008842|XM_039098667|XM_039098669|XM_039098961|XM_039098664|XM_039098663|XM_039098960|XM_039098666|XM_039098665|XM_039098962|XR_005497232|XR_005497231|XM_039098660|XM_039098662|XM_039098661
20	3439305	0.997	RT1-CE5|RT1-CE4|LOC120098833	-|-|+	T	A	INTRON|EXON,NON-CODING|INTRON,NON-CODING		XM_039098657|NM_001033986|NM_001008843|XM_039098656|XM_039098659|XM_039098658|NM_001008845|XM_039098655|XR_005497440|XM_039098959|XM_039098671|XM_039098670|XM_039098673|XM_039098672|NM_001008842|XM_039098667|XM_039098669|XM_039098961|XM_039098664|XM_039098663|XM_039098960|XM_039098666|XM_039098665|XM_039098962|XR_005497232|XR_005497231|XM_039098660|XM_039098662|XM_039098661
20	3439312	0.994	RT1-CE5|RT1-CE4|LOC120098833	-|-|+	null	CAACG	INTRON|EXON,NON-CODING|INTRON,NON-CODING		XM_039098657|NM_001008843|XM_039098656|NM_001033986|XM_039098659|XM_039098658|NM_001008845|XM_039098655|XR_005497440|XM_039098959|XM_039098671|XM_039098670|XM_039098673|XM_039098672|NM_001008842|XM_039098667|XM_039098669|XM_039098664|XM_039098961|XM_039098663|XM_039098960|XM_039098666|XM_039098665|XM_039098962|XR_005497232|XR_005497231|XM_039098660|XM_039098662|XM_039098661
20	3442063	0.913	RT1-CE5|RT1-CE4	-|-	A	C	INTRON|INTRON,NON-CODING		XM_039098657|NM_001008843|NM_001033986|XM_039098656|XM_039098659|XM_039098658|NM_001008845|XM_039098655|XR_005497440|XM_039098959|XM_039098671|XM_039098670|XM_039098673|XM_039098672|NM_001008842|XM_039098667|XM_039098669|XM_039098664|XM_039098961|XM_039098663|XM_039098960|XM_039098666|XM_039098665|XM_039098962|XR_005497232|XR_005497231|XM_039098660|XM_039098662|XM_039098661
20	3442064	0.933	RT1-CE5|RT1-CE4	-|-	G	A	INTRON|INTRON,NON-CODING		XM_039098657|XM_039098656|NM_001008843|NM_001033986|XM_039098659|XM_039098658|NM_001008845|XM_039098655|XR_005497440|XM_039098959|XM_039098671|XM_039098670|XM_039098673|XM_039098672|NM_001008842|XM_039098667|XM_039098669|XM_039098664|XM_039098961|XM_039098663|XM_039098960|XM_039098666|XM_039098665|XM_039098962|XR_005497232|XR_005497231|XM_039098660|XM_039098662|XM_039098661
20	3443986	1	RT1-CE5|RT1-CE4	-|-	C	T	INTRON|INTRON,NON-CODING		XM_039098657|NM_001008843|XM_039098656|NM_001033986|XM_039098659|XM_039098658|NM_001008845|XM_039098655|XR_005497440|XM_039098959|XM_039098671|XM_039098670|XM_039098673|XM_039098672|NM_001008842|XM_039098667|XM_039098669|XM_039098664|XM_039098961|XM_039098960|XM_039098663|XM_039098666|XM_039098962|XM_039098665|XR_005497232|XR_005497231|XM_039098660|XM_039098662|XM_039098661
20	3444004	0.959	RT1-CE5|RT1-CE4	-|-	C	T	INTRON|INTRON,NON-CODING		XM_039098657|NM_001008843|NM_001033986|XM_039098656|XM_039098659|XM_039098658|NM_001008845|XM_039098655|XR_005497440|XM_039098959|XM_039098671|XM_039098670|XM_039098673|XM_039098672|NM_001008842|XM_039098667|XM_039098669|XM_039098664|XM_039098961|XM_039098960|XM_039098663|XM_039098666|XM_039098665|XM_039098962|XR_005497232|XR_005497231|XM_039098660|XM_039098662|XM_039098661
20	3444020	0.832	RT1-CE5|RT1-CE4	-|-	C	G	INTRON|INTRON,NON-CODING		XM_039098657|NM_001033986|NM_001008843|XM_039098656|XM_039098659|NM_001008845|XM_039098658|XM_039098655|XR_005497440|XM_039098959|XM_039098671|XM_039098670|XM_039098673|XM_039098672|NM_001008842|XM_039098667|XM_039098669|XM_039098961|XM_039098664|XM_039098960|XM_039098663|XM_039098666|XM_039098665|XM_039098962|XR_005497232|XR_005497231|XM_039098660|XM_039098662|XM_039098661
20	3444026	0.941	RT1-CE5|RT1-CE4	-|-	T		INTRON|INTRON,NON-CODING		XM_039098657|XM_039098656|NM_001008843|NM_001033986|XM_039098659|NM_001008845|XM_039098658|XM_039098655|XR_005497440|XM_039098959|XM_039098671|XM_039098670|XM_039098673|XM_039098672|NM_001008842|XM_039098667|XM_039098669|XM_039098664|XM_039098961|XM_039098663|XM_039098960|XM_039098666|XM_039098665|XM_039098962|XR_005497232|XR_005497231|XM_039098660|XM_039098662|XM_039098661
20	3444059	0.829	RT1-CE5|RT1-CE4	-|-	T	C	INTRON|INTRON,NON-CODING		XM_039098657|NM_001008843|NM_001033986|XM_039098656|XM_039098659|XM_039098658|NM_001008845|XM_039098655|XR_005497440|XM_039098959|XM_039098671|XM_039098670|XM_039098673|XM_039098672|NM_001008842|XM_039098667|XM_039098669|XM_039098664|XM_039098961|XM_039098960|XM_039098663|XM_039098666|XM_039098962|XM_039098665|XR_005497232|XR_005497231|XM_039098660|XM_039098662|XM_039098661
20	3444067	0.972	RT1-CE5|RT1-CE4	-|-	C	G	INTRON|INTRON,NON-CODING		XM_039098657|XM_039098656|NM_001008843|NM_001033986|XM_039098659|NM_001008845|XM_039098658|XM_039098655|XR_005497440|XM_039098959|XM_039098671|XM_039098670|XM_039098673|XM_039098672|NM_001008842|XM_039098667|XM_039098669|XM_039098961|XM_039098664|XM_039098960|XM_039098663|XM_039098666|XM_039098962|XM_039098665|XR_005497232|XR_005497231|XM_039098660|XM_039098662|XM_039098661
20	3444074	1	RT1-CE5|RT1-CE4	-|-	C	G	INTRON|INTRON,NON-CODING		XM_039098657|XM_039098656|NM_001008843|NM_001033986|XM_039098659|NM_001008845|XM_039098658|XM_039098655|XR_005497440|XM_039098959|XM_039098671|XM_039098670|XM_039098673|XM_039098672|NM_001008842|XM_039098667|XM_039098669|XM_039098961|XM_039098664|XM_039098960|XM_039098663|XM_039098666|XM_039098962|XM_039098665|XR_005497232|XR_005497231|XM_039098660|XM_039098662|XM_039098661
20	3444243	0.994	RT1-CE5|RT1-CE4	-|-	C	T	INTRON|INTRON,NON-CODING		XM_039098657|NM_001008843|XM_039098656|NM_001033986|XM_039098659|NM_001008845|XM_039098658|XM_039098655|XR_005497440|XM_039098959|XM_039098671|XM_039098670|XM_039098673|XM_039098672|NM_001008842|XM_039098667|XM_039098669|XM_039098961|XM_039098664|XM_039098663|XM_039098960|XM_039098666|XM_039098665|XM_039098962|XR_005497232|XR_005497231|XM_039098660|XM_039098662|XM_039098661
20	3444246	0.958	RT1-CE5|RT1-CE4	-|-	G	A	INTRON|INTRON,NON-CODING		XM_039098657|NM_001008843|NM_001033986|XM_039098656|XM_039098659|XM_039098658|NM_001008845|XM_039098655|XR_005497440|XM_039098959|XM_039098671|XM_039098670|XM_039098673|XM_039098672|NM_001008842|XM_039098667|XM_039098669|XM_039098664|XM_039098961|XM_039098960|XM_039098663|XM_039098666|XM_039098665|XM_039098962|XR_005497232|XR_005497231|XM_039098660|XM_039098662|XM_039098661
20	3444255	0.993	RT1-CE5|RT1-CE4	-|-	C	G	INTRON|INTRON,NON-CODING		XM_039098657|NM_001033986|NM_001008843|XM_039098656|XM_039098659|XM_039098658|NM_001008845|XM_039098655|XR_005497440|XM_039098959|XM_039098671|XM_039098670|XM_039098673|XM_039098672|NM_001008842|XM_039098667|XM_039098669|XM_039098664|XM_039098961|XM_039098663|XM_039098960|XM_039098666|XM_039098962|XM_039098665|XR_005497232|XR_005497231|XM_039098660|XM_039098662|XM_039098661
20	3444263	1	RT1-CE5|RT1-CE4	-|-	TC		INTRON|INTRON,NON-CODING		XM_039098657|NM_001033986|NM_001008843|XM_039098656|XM_039098659|NM_001008845|XM_039098658|XM_039098655|XR_005497440|XM_039098959|XM_039098671|XM_039098670|XM_039098673|XM_039098672|NM_001008842|XM_039098667|XM_039098669|XM_039098961|XM_039098664|XM_039098960|XM_039098663|XM_039098666|XM_039098962|XM_039098665|XR_005497232|XR_005497231|XM_039098660|XM_039098662|XM_039098661
20	3445593	0.809	RT1-CE5|RT1-CE4	-|-	G	A	INTRON|INTRON,NON-CODING		XM_039098657|NM_001008843|XM_039098656|NM_001033986|XM_039098659|NM_001008845|XM_039098658|XM_039098655|XR_005497440|XM_039098959|XM_039098671|XM_039098670|XM_039098673|XM_039098672|NM_001008842|XM_039098667|XM_039098669|XM_039098961|XM_039098664|XM_039098960|XM_039098663|XM_039098666|XM_039098665|XM_039098962|XR_005497232|XR_005497231|XM_039098660|XM_039098662|XM_039098661
20	3445877	0.847	RT1-CE5|RT1-CE4	-|-	A	T	INTRON|INTRON,NON-CODING		XM_039098657|NM_001033986|XM_039098656|NM_001008843|XM_039098659|NM_001008845|XM_039098658|XM_039098655|XR_005497440|XM_039098959|XM_039098671|XM_039098670|XM_039098673|XM_039098672|NM_001008842|XM_039098667|XM_039098669|XM_039098961|XM_039098664|XM_039098663|XM_039098960|XM_039098666|XM_039098665|XM_039098962|XR_005497232|XR_005497231|XM_039098660|XM_039098662|XM_039098661
20	3446633	0.931	RT1-CE5|RT1-CE4	-|-	C	G	INTRON|INTRON,NON-CODING		XM_039098657|NM_001033986|XM_039098656|NM_001008843|XM_039098659|NM_001008845|XM_039098658|XM_039098655|XR_005497440|XM_039098959|XM_039098671|XM_039098670|XM_039098673|XM_039098672|NM_001008842|XM_039098667|XM_039098669|XM_039098664|XM_039098961|XM_039098663|XM_039098960|XM_039098666|XM_039098962|XM_039098665|XR_005497232|XR_005497231|XM_039098660|XM_039098662|XM_039098661
20	3448279	0.788	RT1-CE5|RT1-CE4	-|-	null	AC	INTRON|INTRON,NON-CODING		XM_039098657|XM_039098656|NM_001008843|NM_001033986|XM_039098659|NM_001008845|XM_039098658|XM_039098655|XR_005497440|XM_039098959|XM_039098671|XM_039098670|XM_039098673|XM_039098672|NM_001008842|XM_039098667|XM_039098669|XM_039098664|XM_039098961|XM_039098663|XM_039098960|XM_039098666|XM_039098665|XM_039098962|XR_005497232|XR_005497231|XM_039098660|XM_039098662|XM_039098661
20	3448281	0.963	RT1-CE5|RT1-CE4	-|-	A	G	INTRON|INTRON,NON-CODING		XM_039098657|NM_001008843|NM_001033986|XM_039098656|XM_039098659|NM_001008845|XM_039098658|XM_039098655|XR_005497440|XM_039098959|XM_039098671|XM_039098670|XM_039098673|XM_039098672|NM_001008842|XM_039098667|XM_039098669|XM_039098961|XM_039098664|XM_039098960|XM_039098663|XM_039098666|XM_039098962|XM_039098665|XR_005497232|XR_005497231|XM_039098660|XM_039098662|XM_039098661
20	3448331	1	RT1-CE5|RT1-CE4	-|-	null	A	INTRON|INTRON,NON-CODING		XM_039098657|NM_001008843|NM_001033986|XM_039098656|XM_039098659|NM_001008845|XM_039098658|XM_039098655|XR_005497440|XM_039098959|XM_039098671|XM_039098670|XM_039098673|XM_039098672|NM_001008842|XM_039098667|XM_039098669|XM_039098961|XM_039098664|XM_039098663|XM_039098960|XM_039098666|XM_039098665|XM_039098962|XR_005497232|XR_005497231|XM_039098660|XM_039098662|XM_039098661
20	3453278	0.807	RT1-CE5|RT1-CE4	-|-	G	C	INTRON|INTRON,NON-CODING		XM_039098657|XM_039098656|NM_001008843|NM_001033986|XM_039098659|XM_039098658|NM_001008845|XM_039098655|XR_005497440|XM_039098959|XM_039098671|XM_039098670|XM_039098673|XM_039098672|NM_001008842|XM_039098667|XM_039098669|XM_039098664|XM_039098961|XM_039098960|XM_039098663|XM_039098666|XM_039098962|XM_039098665|XR_005497232|XR_005497231|XM_039098660|XM_039098662|XM_039098661
20	3456162	0.761	RT1-CE5|RT1-CE4	-|-	null	CCGA	INTRON|INTRON,NON-CODING		XM_039098657|XM_039098656|NM_001008843|NM_001033986|XM_039098659|NM_001008845|XM_039098658|XM_039098655|XR_005497440|XM_039098959|XM_039098671|XM_039098670|XM_039098673|XM_039098672|NM_001008842|XM_039098667|XM_039098669|XM_039098961|XM_039098664|XM_039098960|XM_039098663|XM_039098666|XM_039098665|XM_039098962|XR_005497232|XR_005497231|XM_039098660|XM_039098662|XM_039098661
20	3456803	0.821	RT1-CE5|RT1-CE4	-|-	T	C	INTRON|INTRON,NON-CODING		XM_039098657|XM_039098656|NM_001033986|NM_001008843|XM_039098659|XM_039098658|NM_001008845|XM_039098655|XR_005497440|XM_039098959|XM_039098671|XM_039098670|XM_039098673|XM_039098672|NM_001008842|XM_039098667|XM_039098669|XM_039098664|XM_039098961|XM_039098663|XM_039098960|XM_039098666|XM_039098962|XM_039098665|XR_005497232|XR_005497231|XM_039098660|XM_039098662|XM_039098661
20	3467893	0.843	RT1-CE5|RT1-CE4	-|-	A		INTRON|INTRON,NON-CODING		XM_039098657|XM_039098656|NM_001008843|NM_001033986|XM_039098659|XM_039098658|NM_001008845|XM_039098655|XR_005497440|XM_039098959|XM_039098671|XM_039098670|XM_039098673|XM_039098672|NM_001008842|XM_039098667|XM_039098669|XM_039098664|XM_039098961|XM_039098960|XM_039098663|XM_039098666|XM_039098962|XM_039098665|XR_005497232|XR_005497231|NR_002155|XM_039098660|XM_039098662|XM_039098661
20	3469320	0.819	RT1-CE5|RT1-CE4	-|-	A	C
20	3469335	0.931	RT1-CE5|RT1-CE4	-|-	A	G
20	3469340	0.938	RT1-CE5|RT1-CE4	-|-	G	C
20	3469354	0.894	RT1-CE5|RT1-CE4	-|-	A	C
20	3475716	0.834	RT1-CE5|RT1-CE4	-|-	C	G
20	3482531	1	RT1-CE4	-	C	T
20	3482534	0.997	RT1-CE4	-	C	T
20	3482535	0.99	RT1-CE4	-	C	T
20	3482885	0.987	RT1-CE4	-	AAT
20	3484366	0.852	RT1-CE4	-	T	C
20	3486942	0.756	RT1-CE4	-	G	A
20	3488562	0.839	RT1-CE4	-	C	T
20	3492189	0.844	RT1-CE4	-	T	C
20	3499967	0.75	RT1-CE4	-	T	C
20	3517341	0.961	RT1-CE3	-	C	G	INTRON|3UTRS,INTRON|INTRON,NON-CODING		XM_039098965|XM_039098964|XR_005497322|XM_039098967|XM_039098966|NM_001008841
20	3517365	0.832	RT1-CE3	-	null	GTATATGTGTATGG	INTRON|3UTRS,INTRON|INTRON,NON-CODING		XM_039098965|XM_039098964|XR_005497322|XM_039098967|XM_039098966|NM_001008841
20	3529853	0.962			C	T
20	3529861	0.841			C	G
20	3531698	0.888			G	A
20	3531790	0.983			null	G
20	3536412	0.875			G	A
20	3542578	0.805			null	AG
20	3554786	0.998	Ddx39b	-	C	T	INTRON|INTRON,NON-CODING		XM_039098378|NM_133300|XR_362030|XR_005497165|XR_005497163
20	3554795	1	Ddx39b	-	T	A	INTRON|INTRON,NON-CODING		XM_039098378|NM_133300|XR_362030|XR_005497165|XR_005497163
20	3554800	1	Ddx39b	-	T	A	INTRON|INTRON,NON-CODING		XM_039098378|NM_133300|XR_362030|XR_005497165|XR_005497163
20	3554818	1	Ddx39b	-	T	G	INTRON|INTRON,NON-CODING		XM_039098378|NM_133300|XR_005497165|XR_362030|XR_005497163
20	3554819	1	Ddx39b	-	A	G	INTRON|INTRON,NON-CODING		XM_039098378|NM_133300|XR_362030|XR_005497165|XR_005497163
20	3554892	0.82	Ddx39b	-	T	A	INTRON|INTRON,NON-CODING		XM_039098378|NM_133300|XR_005497165|XR_362030|XR_005497163
20	3555358	0.764	Ddx39b	-	C	T	INTRON|INTRON,NON-CODING		XM_039098378|NM_133300|XR_362030|XR_005497165|XR_005497163
20	3555359	0.938	Ddx39b	-	G	A	INTRON|INTRON,NON-CODING		XM_039098378|NM_133300|XR_005497165|XR_362030|XR_005497163
20	3556239	0.956	Ddx39b|RT1-CE1	-|-	T	C	INTRON		NM_001008832|XM_039098648|XM_039098653|XM_039098652|XM_039098654|XM_039098651|XM_039098650|XM_039098649
20	3556240	0.966	Ddx39b|RT1-CE1	-|-	G	A	INTRON		NM_001008832|XM_039098648|XM_039098653|XM_039098652|XM_039098654|XM_039098651|XM_039098650|XM_039098649
20	3556254	0.965	Ddx39b|RT1-CE1	-|-	G	A	INTRON		NM_001008832|XM_039098648|XM_039098653|XM_039098652|XM_039098654|XM_039098651|XM_039098650|XM_039098649
20	3558666	0.994	Ddx39b|RT1-CE1	-|-	G	C	INTRON		NM_001008832|XM_039098648|XM_039098653|XM_039098652|XM_039098654|XM_039098651|XM_039098650|XM_039098649
20	3558679	1	Ddx39b|RT1-CE1	-|-	C		INTRON		NM_001008832|XM_039098648|XM_039098653|XM_039098652|XM_039098654|XM_039098651|XM_039098650|XM_039098649
20	3558690	0.947	Ddx39b|RT1-CE1	-|-	T	C	INTRON		NM_001008832|XM_039098648|XM_039098653|XM_039098652|XM_039098654|XM_039098651|XM_039098650|XM_039098649
20	3558699	0.855	Ddx39b|RT1-CE1	-|-	G	C	INTRON		NM_001008832|XM_039098648|XM_039098653|XM_039098652|XM_039098654|XM_039098651|XM_039098650|XM_039098649
20	3558721	0.99	Ddx39b|RT1-CE1	-|-	C	T	INTRON		NM_001008832|XM_039098648|XM_039098653|XM_039098652|XM_039098654|XM_039098651|XM_039098650|XM_039098649
20	3558723	0.997	Ddx39b|RT1-CE1	-|-	C	T	INTRON		NM_001008832|XM_039098648|XM_039098653|XM_039098652|XM_039098654|XM_039098651|XM_039098650|XM_039098649
20	3558731	1	Ddx39b|RT1-CE1	-|-	C	T	INTRON		NM_001008832|XM_039098648|XM_039098653|XM_039098652|XM_039098654|XM_039098651|XM_039098650|XM_039098649
20	3558764	1	Ddx39b|RT1-CE1	-|-	A	G	INTRON		NM_001008832|XM_039098648|XM_039098653|XM_039098652|XM_039098654|XM_039098651|XM_039098650|XM_039098649
20	3558780	0.819	Ddx39b|RT1-CE1	-|-	T	C	INTRON		NM_001008832|XM_039098648|XM_039098653|XM_039098652|XM_039098654|XM_039098651|XM_039098650|XM_039098649
20	3558791	1	Ddx39b|RT1-CE1	-|-	C	T	INTRON		NM_001008832|XM_039098648|XM_039098653|XM_039098652|XM_039098654|XM_039098651|XM_039098650|XM_039098649
20	3558976	1	Ddx39b|RT1-CE1	-|-	T	C	EXON	nonsynonymous	NM_001008832|XM_039098648|XM_039098653|XM_039098652|XM_039098654|XM_039098651|XM_039098650|XM_039098649	R	G	benign
20	3559108	1	Ddx39b|RT1-CE1	-|-	C	G	EXON	nonsynonymous	NM_001008832|XM_039098648|XM_039098653|XM_039098652|XM_039098654|XM_039098651|XM_039098650|XM_039098649	V	L	benign
20	3560727	0.75	Ddx39b	-	T	C
20	3562532	0.983	Ddx39b	-	C	T
20	3562539	0.994	Ddx39b	-	A	G
20	3562550	0.95	Ddx39b	-	A	G
20	3562638	0.986	Ddx39b	-	A	T
20	3562652	1	Ddx39b	-	G	A
20	3562657	1	Ddx39b	-	A
20	3562785	0.998	Ddx39b	-	A	T
20	3562795	0.996	Ddx39b	-	G	A
20	3563632	0.814	Ddx39b	-	G	T
20	3563765	0.998	Ddx39b	-	T	C
20	3563790	1	Ddx39b	-	null	T
20	3563794	0.921	Ddx39b	-	C	T
20	3563836	1	Ddx39b	-	G	A
20	3563864	1	Ddx39b	-	G	A
20	3563870	0.977	Ddx39b	-	G	A
20	3564818	0.768	Ddx39b	-	T	A
20	3565577	1	Ddx39b	-	T
20	3565578	0.999	Ddx39b	-	T	G
20	3565597	1	Ddx39b	-	G	A
20	3565605	0.956	Ddx39b	-	CGAA
20	3565632	0.999	Ddx39b	-	T	G
20	3565645	0.986	Ddx39b	-	A	C
20	3566797	0.912	Ddx39b	-	GT
20	3566801	0.926	Ddx39b	-	T	G
20	3566822	0.87	Ddx39b	-	T	A
20	3566831	0.922	Ddx39b	-	G	A
20	3566974	1	Ddx39b	-	A	C
20	3566992	1	Ddx39b	-	T	C
20	3566994	1	Ddx39b	-	T	A
20	3567015	0.997	Ddx39b	-	A	G
20	3567022	0.983	Ddx39b	-	TT
20	3567089	1	Ddx39b	-	C	G
20	3567187	1	Ddx39b	-	T	A
20	3567220	0.978	Ddx39b	-	C	T
20	3567323	1	Ddx39b	-	A	G
20	3567332	0.961	Ddx39b	-	C	T
20	3567339	0.993	Ddx39b	-	C	T
20	3567346	0.893	Ddx39b	-	A	G
20	3567351	1	Ddx39b	-	C	T
20	3567358	1	Ddx39b	-	T	A
20	3567367	0.998	Ddx39b	-	T	C
20	3567369	1	Ddx39b	-	T	C
20	3567375	0.997	Ddx39b	-	T	C
20	3567405	1	Ddx39b	-	G	A
20	3567414	0.997	Ddx39b	-	C	A
20	3568441	1	Ddx39b	-	G	A
20	3568615	1	Ddx39b	-	G	A
20	3568622	1	Ddx39b	-	G	C
20	3568675	0.981	Ddx39b	-	CA
20	3568690	1	Ddx39b	-	G	A
20	3568694	0.973	Ddx39b	-	G	C
20	3570726	1	Ddx39b	-	C	G
20	3570981	1	Ddx39b	-	null	A
[truncated: 1,933 more rows]
